# Supplementary material for: Mitochondrial fusion and altered beta-oxidation drive muscle wasting in a Drosophila cachexia model
Source: EMBO Rep. 2024 Mar 1;25(4):15. doi: 10.1038/s44319-024-00102-z (PMC11014992; doi:10.1038/s44319-024-00102-z)
Supplement: Supplementary file 1 — Computer Code EV1 [file 44319_2024_102_MOESM1_ESM.zip › Computer Code EV1/Computer Code EV1.ijm]

//Batch mode
		//setBatchMode(true);

// 1.0 Get input - output folders .
	indir = getDirectory("Choose an input folder.");
	list = getFileList(indir);
	outdir = getDirectory("Choose an output folder.");

// 2.0 Get filelist of input folder
	list = getFileList(indir);
	for (i=0; i< list.length; i++) {
		if(endsWith(list[i],".oir")) {
		run("Bio-Formats Importer", "open=[" + indir + list[i] + "] autoscale color_mode=Default view=Hyperstack stack_order=XYCZT");
		//open(indir + list[i]);
		nameonly=File.nameWithoutExtension;
	//UNDO THE NEXT LINE IF YOUR MUSCLES ARE RUNNING TOP TO BOTTOM
	//run("Rotate 90 Degrees Right");


waitForUser("Select a representative slice");
	run("Slice Keeper");	rename("KeptSlice"); KeptSlice = "KeptSlice";
	selectWindow(KeptSlice); 
	//run("Z Project...", "projection=[Sum Slices]");

setOption("ScaleConversions", true);
run("8-bit");
run("Grays");
//run("Specify...", "width=200 height=200 x=100 y=100 centered");
//waitForUser("Move box to ROI");
	//roiManager("Add");	roiManager("Select", 0);
	//run("Crop"); rename("CroppedROI"); CroppedROI = "CroppedROI";
	//selectWindow("CroppedROI");
//roiManager("reset");
run("Auto Threshold", "method=Triangle white");
//waitForUser("Look at which threshold fits best. Remember to use the same for all images");

//close();
//waitForUser("Now pick the threshold chosen earlier");
//run("Auto Threshold");

setTool("polygon"); makePolygon(232,109,185,196,264,264,319,213,331,126,300,100,350,150,320,120); waitForUser("Draw a ROI within a muscle fibre");
run("Measure");
run("Set Measurements...", "area");
run("Analyze Particles...", "size=0.00-10 display exclude add");
	roiManager("Measure");
saveAs("Results", outdir + nameonly + "_Results1.csv");
run("Clear Results");
roiManager("reset");

setTool("polygon"); makePolygon(232,109,185,196,264,264,319,213,331,126,300,100,350,150,320,120); waitForUser("Draw a ROI within a muscle fibre");
run("Measure");
run("Set Measurements...", "area");
run("Analyze Particles...", "size=0.00-10 display exclude add");
	roiManager("Measure");
saveAs("Results", outdir + nameonly + "_Results2.csv");
run("Clear Results");
roiManager("reset");

setTool("polygon"); makePolygon(232,109,185,196,264,264,319,213,331,126,300,100,350,150,320,120); waitForUser("Draw a ROI within a muscle fibre");

run("Set Measurements...", "area");
run("Measure");
run("Analyze Particles...", "size=0.00-10 display exclude add");
	roiManager("Measure");
saveAs("Results", outdir + nameonly + "_Results3.csv");
run("Clear Results");
roiManager("reset");

setTool("polygon"); makePolygon(232,109,185,196,264,264,319,213,331,126,300,100,350,150,320,120); waitForUser("Draw a ROI within a muscle fibre");
run("Measure");
run("Set Measurements...", "area");
run("Analyze Particles...", "size=0.00-10 display exclude add");
	roiManager("Measure");
saveAs("Results", outdir + nameonly + "_Results4.csv");
run("Clear Results");
roiManager("reset");

setTool("polygon"); makePolygon(232,109,185,196,264,264,319,213,331,126,300,100,350,150,320,120); waitForUser("Draw a ROI within a muscle fibre");
run("Measure");
run("Set Measurements...", "area");
run("Analyze Particles...", "size=0.00-10 display exclude add");
	roiManager("Measure");
saveAs("Results", outdir + nameonly + "_Results5.csv");
run("Clear Results");
roiManager("reset");

close();
close();
//close();
//close();


roiManager("reset");
		run("Close All");
		//run("Collect Garbage");
		}
	}
