# Supplementary material for: Mitochondrial fusion and altered beta-oxidation drive muscle wasting in a Drosophila cachexia model
Source: EMBO Rep. 2024 Mar 1;25(4):15. doi: 10.1038/s44319-024-00102-z (PMC11014992; doi:10.1038/s44319-024-00102-z)
Supplement: Supplementary file 2 — Computer Code EV2 [file 44319_2024_102_MOESM2_ESM.zip]

Archive with 5 entries (4 files):
- Computer Code EV2/
- Computer Code EV2/Computer Code EV2.ijm
- __MACOSX/Computer Code EV2/._Computer Code EV2.ijm
- Computer Code EV2/computer EV2.rtf
- __MACOSX/Computer Code EV2/._computer EV2.rtf
