# Supplementary material for: Mitochondrial fusion and altered beta-oxidation drive muscle wasting in a Drosophila cachexia model
Source: EMBO Rep. 2024 Mar 1;25(4):15. doi: 10.1038/s44319-024-00102-z (PMC11014992; doi:10.1038/s44319-024-00102-z)
Supplement: Supplementary file 2 — Computer Code EV2 [file 44319_2024_102_MOESM2_ESM.zip › Computer Code EV2/Computer Code EV2.ijm]

//Batch mode
		//setBatchMode(true);

// 1.0 Get input - output folders .
	indir = getDirectory("Choose an input folder.");
	list = getFileList(indir);
	outdir = getDirectory("Choose an output folder.");

// 2.0 Get filelist of input folder
	list = getFileList(indir);
	for (i=0; i< list.length; i++) {
		if(endsWith(list[i],".oir")) {
		open(indir + list[i]);
		nameonly=File.nameWithoutExtension;

waitForUser("Arrange channels so that the UASMitoGFP is the first channel");
	run("Arrange Channels...");
	run("Split Channels");
	UASMitoGFP = "C1-" + list[i];	
	TMRE = "C2-" + list[i];
selectWindow(UASMitoGFP);
run("Z Project...", "start=2 projection=[Max Intensity]");
run("Grays");
setOption("ScaleConversions", true);
run("8-bit");

	run("Gaussian Blur...", "sigma=1");
		run("Remove Outliers", "block_radius_x=100 block_radius_y=100 standard_deviations=3");


setTool("rectangle");
		waitForUser("Draw a square ROI around cuticle");
		roiManager("Add")
		run("Crop");
run("Auto Threshold", "method=IsoData white");
waitForUser("Check");
run("Create Selection");
roiManager("Add");
roiManager("Select", 1);
roiManager("Measure");
close();
//close();
//roiManager("Select", 1);
roiManager("Delete")
selectWindow(TMRE);
run("Z Project...", "start=2 projection=[Max Intensity]");
run("Grays");
setOption("ScaleConversions", true);
run("8-bit");

	run("Gaussian Blur...", "sigma=1");
		run("Remove Outliers", "block_radius_x=100 block_radius_y=100 standard_deviations=3");


roiManager("Select", 0);
//setTool("rectangle");
		//waitForUser("Draw a square ROI around cuticle");
		run("Crop");
run("Duplicate...", " ");
roiManager("reset");
run("Auto Threshold", "method=IsoData white");
waitForUser("Check");
run("Create Selection");
roiManager("Add");
roiManager("Measure");
close();
roiManager("Select", 0);
roiManager("Measure");
saveAs("Results", outdir + nameonly + "_Results.csv");
//close();
//close();
//close();
run("Clear Results");
roiManager("reset");
		run("Close All");
		//run("Collect Garbage");
		}
	}
