# Supplementary material for: Mitochondrial fusion and altered beta-oxidation drive muscle wasting in a Drosophila cachexia model
Source: EMBO Rep. 2024 Mar 1;25(4):15. doi: 10.1038/s44319-024-00102-z (PMC11014992; doi:10.1038/s44319-024-00102-z)
Supplement: Supplementary file 3 — Source Data Fig. 1 [file 44319_2024_102_MOESM3_ESM.zip]

Archive with 60 entries (59 files):
- Figure 1 uploaded/
- __MACOSX/._Figure 1 uploaded
- Figure 1 uploaded/Figure 1N.jpg
- __MACOSX/Figure 1 uploaded/._Figure 1N.jpg
- Figure 1 uploaded/Figure 1M.xlsx
- __MACOSX/Figure 1 uploaded/._Figure 1M.xlsx
- Figure 1 uploaded/Figure 1X.xlsx
- __MACOSX/Figure 1 uploaded/._Figure 1X.xlsx
- Figure 1 uploaded/Figure 1O.jpg
- __MACOSX/Figure 1 uploaded/._Figure 1O.jpg
- Figure 1 uploaded/Figure 1T.xlsx
- __MACOSX/Figure 1 uploaded/._Figure 1T.xlsx
- Figure 1 uploaded/Figure 1H.jpg
- __MACOSX/Figure 1 uploaded/._Figure 1H.jpg
- Figure 1 uploaded/FIgure 1U.xlsx
- __MACOSX/Figure 1 uploaded/._FIgure 1U.xlsx
- Figure 1 uploaded/Figure 1K.jpg
- __MACOSX/Figure 1 uploaded/._Figure 1K.jpg
- Figure 1 uploaded/Figure 1L.xlsx
- __MACOSX/Figure 1 uploaded/._Figure 1L.xlsx
- Figure 1 uploaded/Figure 1J.jpg
- __MACOSX/Figure 1 uploaded/._Figure 1J.jpg
- Figure 1 uploaded/Figure 1J'.jpg
- __MACOSX/Figure 1 uploaded/._Figure 1J'.jpg
- Figure 1 uploaded/Figure 1I.xlsx
- __MACOSX/Figure 1 uploaded/._Figure 1I.xlsx
- Figure 1 uploaded/Figure 1K''.jpg
- __MACOSX/Figure 1 uploaded/._Figure 1K''.jpg
- Figure 1 uploaded/Figure 1K'.jpg
- __MACOSX/Figure 1 uploaded/._Figure 1K'.jpg
- Figure 1 uploaded/Figure 1.zip
- __MACOSX/Figure 1 uploaded/._Figure 1.zip
- Figure 1 uploaded/Figure 1Q.xlsx
- __MACOSX/Figure 1 uploaded/._Figure 1Q.xlsx
- Figure 1 uploaded/Figure 1P.jpg
- __MACOSX/Figure 1 uploaded/._Figure 1P.jpg
- Figure 1 uploaded/Figure 1G.jpg
- __MACOSX/Figure 1 uploaded/._Figure 1G.jpg
- Figure 1 uploaded/Figure 1J''.jpg
- __MACOSX/Figure 1 uploaded/._Figure 1J''.jpg
- Figure 1 uploaded/Figure 1F.jpg
- __MACOSX/Figure 1 uploaded/._Figure 1F.jpg
- Figure 1 uploaded/Figure 1S.jpg
- __MACOSX/Figure 1 uploaded/._Figure 1S.jpg
- Figure 1 uploaded/Figure 1D.jpg
- __MACOSX/Figure 1 uploaded/._Figure 1D.jpg
- Figure 1 uploaded/Figure 1E.jpg
- __MACOSX/Figure 1 uploaded/._Figure 1E.jpg
- Figure 1 uploaded/Figure 1R.jpg
- __MACOSX/Figure 1 uploaded/._Figure 1R.jpg
- Figure 1 uploaded/Figure 1A.jpg
- __MACOSX/Figure 1 uploaded/._Figure 1A.jpg
- Figure 1 uploaded/Figure 1V.jpg
- __MACOSX/Figure 1 uploaded/._Figure 1V.jpg
- Figure 1 uploaded/Figure 1W.jpg
- __MACOSX/Figure 1 uploaded/._Figure 1W.jpg
- Figure 1 uploaded/Figure 1B.jpg
- __MACOSX/Figure 1 uploaded/._Figure 1B.jpg
- Figure 1 uploaded/Figure 1C.jpg
- __MACOSX/Figure 1 uploaded/._Figure 1C.jpg
