# Supplementary material for: Mitochondrial fusion and altered beta-oxidation drive muscle wasting in a Drosophila cachexia model
Source: EMBO Rep. 2024 Mar 1;25(4):15. doi: 10.1038/s44319-024-00102-z (PMC11014992; doi:10.1038/s44319-024-00102-z)
Supplement: Supplementary file 3 — Source Data Fig. 1 [file 44319_2024_102_MOESM3_ESM.zip › Figure 1 uploaded/Figure 1M.xlsx]

## Sheet: Sheet1
w1118 5 AEL	RasV12DlgRNAi 7 AEL
1.17575	0.9752
1.38665	0.759199
1.02135	0.68184
