# Supplementary material for: Mitochondrial fusion and altered beta-oxidation drive muscle wasting in a Drosophila cachexia model
Source: EMBO Rep. 2024 Mar 1;25(4):15. doi: 10.1038/s44319-024-00102-z (PMC11014992; doi:10.1038/s44319-024-00102-z)
Supplement: Supplementary file 3 — Source Data Fig. 1 [file 44319_2024_102_MOESM3_ESM.zip › Figure 1 uploaded/FIgure 1U.xlsx]

## Sheet: Sheet1
QRasV12ScribRNAi;MHCGAL4 x mCherryRNAi 6 AEL	QRasV12ScribRNAi;MHCGAL4 x marfRNAi 6 AEL
0.893925	2.62992
1.10608	2.37158
	2.01452
0.552388	1.25886
1.47928	1.35642
0.968334	0.800124
1	2.44175
	3.10155
