# Supplementary material for: Mitochondrial fusion and altered beta-oxidation drive muscle wasting in a Drosophila cachexia model
Source: EMBO Rep. 2024 Mar 1;25(4):15. doi: 10.1038/s44319-024-00102-z (PMC11014992; doi:10.1038/s44319-024-00102-z)
Supplement: Supplementary file 3 — Source Data Fig. 1 [file 44319_2024_102_MOESM3_ESM.zip › Figure 1 uploaded/Figure 1L.xlsx]

## Sheet: Sheet1
	mCherryRNAi 5AEL	RasV12DlgRNAi x mCherryRNAi 4AEL	RasV12DlgRNAi x mCherryRNAi 5AEL	RasV12DlgRNAi x mCherryRNAi 6AEL	RasV12DlgRNAi x mCherryRNAi 7AEL
	0.844225	1.17419	1.03663	0.920187	0.460072
	1.03217	1.04787	1.23678	1.16491	0.265978
	1.12361	1.08531	1.27269	0.926016	0.494121
	1.18988	0.898628	0.9951	0.629012	0.353503
	1.22199				0.422793
	0.588124
	1.11617
	0.75145
	1.13238
	0.912295
	0.766127
	1.32158
