# Supplementary material for: Mitochondrial fusion and altered beta-oxidation drive muscle wasting in a Drosophila cachexia model
Source: EMBO Rep. 2024 Mar 1;25(4):15. doi: 10.1038/s44319-024-00102-z (PMC11014992; doi:10.1038/s44319-024-00102-z)
Supplement: Supplementary file 3 — Source Data Fig. 1 [file 44319_2024_102_MOESM3_ESM.zip › Figure 1 uploaded/Figure 1I.xlsx]

## Sheet: Sheet1
	w11185 dpf	RasV12DlgRNAi x w1118 4dpf	RasV12DlgRNAi x w1118 5dpf	RasV12DlgRNAi x w1118 6dpf	RasV12DlgRNAi x w1118 7dpf
Small	24	21	18	12	13
Medium	54	59	52	55	45
Large	22	20	30	33	42
