# Supplementary material for: Mitochondrial fusion and altered beta-oxidation drive muscle wasting in a Drosophila cachexia model
Source: EMBO Rep. 2024 Mar 1;25(4):15. doi: 10.1038/s44319-024-00102-z (PMC11014992; doi:10.1038/s44319-024-00102-z)
Supplement: Supplementary file 3 — Source Data Fig. 1 [file 44319_2024_102_MOESM3_ESM.zip › Figure 1 uploaded/Figure 1Q.xlsx]

## Sheet: Sheet1
QRasV12ScribRnai;MHCGAL4>mCherryRNAi 7 AEL	QRasV12ScribRNAi;MHCGAL4>marfRNAi 31157 7 AEL	QRasV12ScribRNAi;MHCGAL4 x marfRNAiIII 67158 7 AEL
0.900095	1.15717	1.28155
0.995595	1.16767	1.26821
1.03205	1.18256	1.23527
1.17619	1.23774	1.24846
1.02312	1.20685	1.24324
0.872949	1.1656	1.12166
1.1203		1.21308
1.12369		0.984192
0.756015		1.19592
1.01765		1.20544
0.859227		1.1111
1.06674		1.19023
0.941223		1.21015
1.11516
0.837225
1.19729
0.965487
1.23159
0.943369
0.728372
0.839313
1.25735
