# Supplementary material for: Mitochondrial fusion and altered beta-oxidation drive muscle wasting in a Drosophila cachexia model
Source: EMBO Rep. 2024 Mar 1;25(4):15. doi: 10.1038/s44319-024-00102-z (PMC11014992; doi:10.1038/s44319-024-00102-z)
Supplement: Supplementary file 4 — Source Data Fig. 2 [file 44319_2024_102_MOESM4_ESM.zip]

Archive with 27 entries (27 files):
- Figure 2A.jpg
- Figure 2B.jpg
- Figure 2C.xlsx
- Figure 2D.jpg
- Figure 2E.jpg
- Figure 2F.xlsx
- Figure 2G.xlsx
- Figure 2H''.jpg
- Figure 2H'.jpg
- Figure 2H.jpg
- Figure 2I''.jpg
- Figure 2I'.jpg
- Figure 2I.jpg
- Figure 2J.xlsx
- Figure 2K.xlsx
- Figure 2L.jpg
- Figure 2M.jpg
- Figure 2N.xlsx
- Figure 2O.jpg
- Figure 2P.jpg
- Figure 2Q.jpg
- Figure 2R.xlsx
- Figure 2S.xlsx
- Figure 2T.jpg
- Figure 2U.jpg
- Figure 2V.jpg
- Figure 2W.xlsx
