# Supplementary material for: Mitochondrial fusion and altered beta-oxidation drive muscle wasting in a Drosophila cachexia model
Source: EMBO Rep. 2024 Mar 1;25(4):15. doi: 10.1038/s44319-024-00102-z (PMC11014992; doi:10.1038/s44319-024-00102-z)
Supplement: Supplementary file 4 — Source Data Fig. 2 [file 44319_2024_102_MOESM4_ESM.zip › Figure 2C.xlsx]

## Sheet: Sheet1
	Fed w1118 5 AEL	Starved w1118 5 AEL
Small	49	13
Medium	35	36
Large	16	51
