# Supplementary material for: Mitochondrial fusion and altered beta-oxidation drive muscle wasting in a Drosophila cachexia model
Source: EMBO Rep. 2024 Mar 1;25(4):15. doi: 10.1038/s44319-024-00102-z (PMC11014992; doi:10.1038/s44319-024-00102-z)
Supplement: Supplementary file 4 — Source Data Fig. 2 [file 44319_2024_102_MOESM4_ESM.zip › Figure 2F.xlsx]

## Sheet: Sheet1
	RasV12DlgRNAi x mCherryRNAi 7 AEL	RasV12DlgRNAi x Impl2RNAi 7 AEL
Small	43	60
Medium	38	30
Large	19	10
