# Supplementary material for: Mitochondrial fusion and altered beta-oxidation drive muscle wasting in a Drosophila cachexia model
Source: EMBO Rep. 2024 Mar 1;25(4):15. doi: 10.1038/s44319-024-00102-z (PMC11014992; doi:10.1038/s44319-024-00102-z)
Supplement: Supplementary file 4 — Source Data Fig. 2 [file 44319_2024_102_MOESM4_ESM.zip › Figure 2J.xlsx]

## Sheet: Sheet1
Control	RasV12DlgRNAi 4 AEL	RasV12DlgRNAi 5 AEL	RasV12DlgRNAi 6 AEL
1.24221	1.31466	2.78151	0.982206
0.886137	1.08264	2.2065	0.916081
0.77973	1.3902	2.03303	1.33667
0.919836	1.8993	2.91348	1.05655
0.617359	1.34886	1.84966	1.412
1.57116	1.80176	1.96111	2.32536
1.40275	1.35749	1.64723	1.91645
1.34074	1.70827	1.37974	1.68345
1.06675	1.55346	1.65306	3.02764
1.38128	1.17075	1.7881	2.99401
0.800335	0.601453	1.75438	3.22272
0.791531	0.637259	1.40685	1.65034
0.590032	0.639749	1.61183	2.41929
1.08801	0.886432	1.88478	1.65278
0.522148	0.924407	1.45306	1.56378
0.408861
0.814527
0.612902
0.527409
0.710072
1.2907
1.85743
1.73673
2.04009
2.2312
0.470381
0.661799
0.529294
0.592544
0.516068
