# Supplementary material for: Mitochondrial fusion and altered beta-oxidation drive muscle wasting in a Drosophila cachexia model
Source: EMBO Rep. 2024 Mar 1;25(4):15. doi: 10.1038/s44319-024-00102-z (PMC11014992; doi:10.1038/s44319-024-00102-z)
Supplement: Supplementary file 4 — Source Data Fig. 2 [file 44319_2024_102_MOESM4_ESM.zip › Figure 2K.xlsx]

## Sheet: Sheet1
5 AEL		6 AEL		7 AEL
RasV12DlgRNAi x mCherryRNAi	RasV12DlgRNAi x ImpL2RNAi	RasV12DlgRNAi x mCherryRNAi	RasV12DlgRNAi x ImpL2RNAi	RasV12DlgRNAi x mCherryRNAi	RasV12DlgRNAi x ImpL2RNAi
1.0192	0.639775	0.480196	0.399654	0.822472	0.655826
1.01358	0.6004	0.67829	0.444695	1.04651	0.866003
0.8681	0.670612	0.552942	0.585338	0.937538	0.601333
1.07473	0.429629	0.550913	0.592451	0.757848	0.806668
1.08661	0.581904	0.5977	0.569297	1.00436	0.915423
1.0661	0.323648	0.860264	0.374311	0.940099	0.61555
0.880201	0.411128	1.03231	0.507589	0.914684	0.264388
0.693651	0.410745	0.992007	0.443495	1.00399	0.34918
1.12807	0.295936	0.504189	0.445754	1.73342	0.438765
0.746553	0.376767	1.19131	0.449572	0.928334	0.774033
1.30495	1.25933	1.78793	0.449238	0.960678	0.634654
1.37567	1.28714	1.89987	0.471285	0.860276	0.931272
0.718531	1.16605	1.61053	0.396394	0.944256	0.729535
0.668516	0.951947	1.4111	0.52374	0.953506	0.711293
1.35555	1.32787	0.850451	0.327471	1.19202	0.819729
