# Supplementary material for: Mitochondrial fusion and altered beta-oxidation drive muscle wasting in a Drosophila cachexia model
Source: EMBO Rep. 2024 Mar 1;25(4):15. doi: 10.1038/s44319-024-00102-z (PMC11014992; doi:10.1038/s44319-024-00102-z)
Supplement: Supplementary file 4 — Source Data Fig. 2 [file 44319_2024_102_MOESM4_ESM.zip › Figure 2R.xlsx]

## Sheet: Sheet1
QRasV12ScribRNAi;MHCGAL4 x mCherryRNAi 7 AEL	QRasV12ScribRNAi;MHCGAL4 x FoxoRNAi(27656) 7 AEL	QRasV12ScribRNAi;MHCGAL4 x FoxoRNAi(32427) 7 AEL
1.0601	1.76987	1.67732
1.4986	1.83134	1.59433
1.00844	1.83287	1.7152
0.92955	1.77096
0.50332	1.7588
