# Supplementary material for: Mitochondrial fusion and altered beta-oxidation drive muscle wasting in a Drosophila cachexia model
Source: EMBO Rep. 2024 Mar 1;25(4):15. doi: 10.1038/s44319-024-00102-z (PMC11014992; doi:10.1038/s44319-024-00102-z)
Supplement: Supplementary file 4 — Source Data Fig. 2 [file 44319_2024_102_MOESM4_ESM.zip › Figure 2S.xlsx]

## Sheet: Sheet1
QRasV12ScribRNAi;MHCGAL4 x mCherryRNAi 6 AEL	QRasV12ScribRNAi;MHCGAL4 x foxoRNAi (27656) 6 AEL
0.915198	2.02619
1.08294	0.675162
1.00187	1.85951
0.160738	1.83516
1.27839	1.04387
1.56087	2.87209
1.51448	1.02751
0.701497	1.36104
0.827904	2.48547
0.956122	1.17038
