# Supplementary material for: Mitochondrial fusion and altered beta-oxidation drive muscle wasting in a Drosophila cachexia model
Source: EMBO Rep. 2024 Mar 1;25(4):15. doi: 10.1038/s44319-024-00102-z (PMC11014992; doi:10.1038/s44319-024-00102-z)
Supplement: Supplementary file 4 — Source Data Fig. 2 [file 44319_2024_102_MOESM4_ESM.zip › Figure 2W.xlsx]

## Sheet: Sheet1
QRasV12ScribRNAi;MHCGAL4 X UAS Luciferase 6 AEL	QRasV12ScribRNAi;MHCGAL4 X UAS dFOXO 5 AEL	QRasV12ScribRNAi;MHCGAL4 X UAS dFOXO 6 AEL
0.956859	0.847838	0.569682
1.02385	0.652416	0.850554
1.01929	0.744107	0.419002
1.03428		0.562481
1.03573		0.410085
0.991831		0.507034
0.95866		0.359499
0.979499		0.321913
1.04764		0.537781
0.998975
0.953671
1.01112
1.02545
0.96315
