# Supplementary material for: Mitochondrial fusion and altered beta-oxidation drive muscle wasting in a Drosophila cachexia model
Source: EMBO Rep. 2024 Mar 1;25(4):15. doi: 10.1038/s44319-024-00102-z (PMC11014992; doi:10.1038/s44319-024-00102-z)
Supplement: Supplementary file 5 — Source Data Fig. 3 [file 44319_2024_102_MOESM5_ESM.zip]

Archive with 18 entries (18 files):
- Figure 3A.jpg
- Figure 3B.jpg
- Figure 3C.xlsx
- Figure 3D.jpg
- Figure 3E.jpg
- Figure 3F.xlsx
- Figure 3G.jpg
- Figure 3H.jpg
- Figure 3I.xlsx
- Figure 3J.jpg
- Figure 3K.jpg
- Figure 3L.xlsx
- Figure 3M.jpg
- Figure 3N.jpg
- Figure 3O.xlsx
- Figure 3P.jpg
- Figure 3Q.jpg
- Figure 3R.xlsx
