# Supplementary material for: Mitochondrial fusion and altered beta-oxidation drive muscle wasting in a Drosophila cachexia model
Source: EMBO Rep. 2024 Mar 1;25(4):15. doi: 10.1038/s44319-024-00102-z (PMC11014992; doi:10.1038/s44319-024-00102-z)
Supplement: Supplementary file 5 — Source Data Fig. 3 [file 44319_2024_102_MOESM5_ESM.zip › Figure 3C.xlsx]

## Sheet: Sheet1
W1118 5 AEL	RasV12DlgRNAi x W1118 5 AEL	RasV12DlgRNAi x W1118 6 AEL	RasV12DlgRNAi x W1118 7 AEL
27528.4	13401.1	10826.5	5611.3
24623.7	13929.2	13137	11552.7
23699.5	24623.7	5215.21	4423.03
8780.04	22709.3	13797.2	8449.96
18814.4	19078.4	17692.1	6139.42
25217.9	20332.7	9176.13	5281.23
17296	20398.7	5545.29
18814.4	16107.7	18286.2
14655.4	13335.1	7723.79
