# Supplementary material for: Mitochondrial fusion and altered beta-oxidation drive muscle wasting in a Drosophila cachexia model
Source: EMBO Rep. 2024 Mar 1;25(4):15. doi: 10.1038/s44319-024-00102-z (PMC11014992; doi:10.1038/s44319-024-00102-z)
Supplement: Supplementary file 5 — Source Data Fig. 3 [file 44319_2024_102_MOESM5_ESM.zip › Figure 3F.xlsx]

## Sheet: Sheet1
Fed w1118	Starved w1118
11089.5	3024.42
18650.6	7561.06
31252.4	504.07
14618	504.07
25203.5	504.07
68553.6	2520.35
