# Supplementary material for: Mitochondrial fusion and altered beta-oxidation drive muscle wasting in a Drosophila cachexia model
Source: EMBO Rep. 2024 Mar 1;25(4):15. doi: 10.1038/s44319-024-00102-z (PMC11014992; doi:10.1038/s44319-024-00102-z)
Supplement: Supplementary file 5 — Source Data Fig. 3 [file 44319_2024_102_MOESM5_ESM.zip › Figure 3L.xlsx]

## Sheet: Sheet1
QRasV12ScribRNAi;MHCGAL4 x mCherryRNAi 7 AEL	QRasV12ScribRNAi;MHCGAL4 x marfRNAi III 7 AEL
22709.3	21124.9
264.061	14391.3
11222.6	4489.04
660.153	39873.2
6205.44	18484.3
5149.19	17956.2
7261.69	4621.07
17956.2	28386.6
1584.37
2904.67
