# Supplementary material for: Mitochondrial fusion and altered beta-oxidation drive muscle wasting in a Drosophila cachexia model
Source: EMBO Rep. 2024 Mar 1;25(4):15. doi: 10.1038/s44319-024-00102-z (PMC11014992; doi:10.1038/s44319-024-00102-z)
Supplement: Supplementary file 5 — Source Data Fig. 3 [file 44319_2024_102_MOESM5_ESM.zip › Figure 3O.xlsx]

## Sheet: Sheet1
w1118	QRasV12ScribRNAi;MHCGAL4 x mCherryRNAi 5 AEL	QRasV12ScribRNAi;MHCGAL4 x mCherryRNAi 6 AEL	QRasV12ScribRNAi;MHCGAL4 x mCherryRNAi 7 AEL
0.929706	0.519212	0.856597	0.647364
0.924743	0.536577	0.62282	0.484655
0.990675	0.890196	0.851813	0.572803
1.00033	0.621008	0.624463	0.628507
1.05734	0.75442	0.811064	0.548978
1.08304	0.599032	0.578846	0.567169
0.999896	0.583193	0.520504	0.604207
1.01874	0.722653	0.801245	0.566666
1.07927	0.759852	0.829239
1.02351	0.643592	0.567155
0.974316	0.640563
1.01778
0.996549
1.0938
0.972584
1.02723
0.962496
0.914236
0.9734
0.95347
1.00689
