# Supplementary material for: Mitochondrial fusion and altered beta-oxidation drive muscle wasting in a Drosophila cachexia model
Source: EMBO Rep. 2024 Mar 1;25(4):15. doi: 10.1038/s44319-024-00102-z (PMC11014992; doi:10.1038/s44319-024-00102-z)
Supplement: Supplementary file 5 — Source Data Fig. 3 [file 44319_2024_102_MOESM5_ESM.zip › Figure 3R.xlsx]

## Sheet: Sheet1
QRasV12ScribRNAi;MHCGAL4 x mCherryRNAi 7 AEL	QRasV12ScribRNAi;MHCGAL4 x marfRNAi(67158) 7 AEL
1.09163	0.967868
1.01002	0.982988
0.998355	0.976901
0.929106	0.941686
0.970891	1.06776
