# Supplementary material for: Mitochondrial fusion and altered beta-oxidation drive muscle wasting in a Drosophila cachexia model
Source: EMBO Rep. 2024 Mar 1;25(4):15. doi: 10.1038/s44319-024-00102-z (PMC11014992; doi:10.1038/s44319-024-00102-z)
Supplement: Supplementary file 6 — Source Data Fig. 4 [file 44319_2024_102_MOESM6_ESM.zip]

Archive with 22 entries (22 files):
- Figure 4A.xlsx
- Figure 4B.xlsx
- Figure 4C.xlsx
- Figure 4D.xlsx
- Figure 4E.jpg
- Figure 4F.xlsx
- Figure 4G.jpg
- Figure 4H.jpg
- Figure 4I.xlsx
- Figure 4J.xlsx
- Figure 4K.jpg
- Figure 4L.jpg
- Figure 4M.xlsx
- Figure 4N.xlsx
- Figure 4O'.jpg
- Figure 4O.jpg
- Figure 4P'.jpg
- Figure 4P.jpg
- Figure 4Q.xlsx
- Figure 4R.xlsx
- Figure 4S.xlsx
- Figure 4T.xlsx
