# Supplementary material for: Mitochondrial fusion and altered beta-oxidation drive muscle wasting in a Drosophila cachexia model
Source: EMBO Rep. 2024 Mar 1;25(4):15. doi: 10.1038/s44319-024-00102-z (PMC11014992; doi:10.1038/s44319-024-00102-z)
Supplement: Supplementary file 6 — Source Data Fig. 4 [file 44319_2024_102_MOESM6_ESM.zip › Figure 4A.xlsx]

## Sheet: Sheet1
	Valine, leucine and isoleucine degradation - Drosophila melanogaster (fruit fly)	Metabolism of lipids	regulation of synaptic plasticity	cytoskeleton organization	carbohydrate metabolic process	Pantothenate and CoA biosynthesis - Drosophila melanogaster (fruit fly)	Fatty acid degradation - Drosophila melanogaster (fruit fly)	positive regulation of voltage-gated potassium channel activity	Platelet degranulation	response to starvation	Translation	Mitochondrial translation termination	Translation factors	ribosome assembly	Eukaryotic Translation Elongation	protein folding	tRNA aminoacylation for protein translation	protein secretion	Lactose synthesis	regulation of translational initiation
	7.23436	4.92794	4.29735	3.56663	3.48192	3.35603	3.34038	3.17598	3.05491	2.7324	65.9644	21.6266	11.6047	7.5997	6.26822	5.51066	4.8874	4.87057	4.01562	3.36457
