# Supplementary material for: Mitochondrial fusion and altered beta-oxidation drive muscle wasting in a Drosophila cachexia model
Source: EMBO Rep. 2024 Mar 1;25(4):15. doi: 10.1038/s44319-024-00102-z (PMC11014992; doi:10.1038/s44319-024-00102-z)
Supplement: Supplementary file 6 — Source Data Fig. 4 [file 44319_2024_102_MOESM6_ESM.zip › Figure 4B.xlsx]

## Sheet: Sheet1
	Log2(RasV12dlgRNAi/Control)	#NAME?
BcDNA:AT13707	-3.42139	0.781384
Dmel\CG30197	-3.36344	0.528954
Dmel\CG3420	-3.0036	1.05382
Dmel\CG14598	-2.97582	1.2763
Ote	-2.78239	0.683693
Nepl20	-2.27437	1.12607
CG15309-RA;FlyBase:FBgn0030183	-2.26945	0.328645
Shc	-2.18548	0.397546
Sec61alpha	-2.12795	0.432992
Lcp65Ag3	-2.12774	0.483851
DmP29	-2.084	0.435693
Dmel\CG4586	-2.06375	0.979327
Dmel\CG16758;CG16760;Dmel\CG16758;CG16760;CG16760;c62E-15	-2.03332	1.037
Adck	-2.00469	0.187517
Gfat1	-1.92425	0.556367
Nmda1	-1.91381	0.32743
Dmel\CG12224	-1.90006	0.477502
Dmel\CG12983	-1.85579	0.271018
Dmel\CG11781	-1.79145	0.472334
Achl	-1.78798	0.6132
pico	-1.7698	0.260734
FlyBase:FBgn0035805	-1.70789	0.513949
His3.3A;His3.3B;His3:CG33836	-1.68844	0.261286
Eogt	-1.6851	1.27313
ebo	-1.68384	0.326245
Pgant5	-1.68347	0.523784
Sec61beta	-1.6551	0.966347
Gfat1	-1.64148	0.776714
Pebp1	-1.63609	0.51492
AsnS	-1.59774	1.12905
DmRH17	-1.597	0.227818
CG13886	-1.59688	0.803503
Dmel\CG17560	-1.59684	0.867783
Dmel\CG7800	-1.57998	0.787555
bt	-1.57329	0.274376
Cyp12c1	-1.57192	0.796814
ATPsynE	-1.52242	0.311116
yellow-f	-1.50408	0.711176
BEST:LD34564	-1.49929	0.489573
FlyBase:FBgn0032408	-1.49613	1.24394
Dmel\CG15369	-1.48702	0.428933
ATbp	-1.47394	0.953738
Dmel\CG9581	-1.47115	0.563821
Ubx	-1.46547	0.532767
Ady43A	-1.46435	0.961362
FlyBase:FBgn0037880	-1.45655	0.34144
Dmel\CG1648	-1.44826	0.428605
Dmel\CG1486	-1.44745	0.307178
sip3	-1.4465	0.980252
blanks	-1.44443	0.502598
ND-ACP	-1.42958	0.226069
Bx42	-1.42805	0.436032
mmy	-1.42158	0.937353
Dmel\CG42780	-1.41968	0.560627
Dmel\CG1434	-1.41816	0.286025
cg7903	-1.41275	0.269544
Zn72D	-1.40093	0.729003
sqa	-1.39949	0.68419
Dmel\CG5391	-1.39475	0.269562
FlyBase:FBgn0035854	-1.3862	0.798996
Rip11	-1.37267	0.769529
Dmel\CG10877	-1.37217	0.863765
Dmel\CG11854	-1.37103	0.77614
Sgs7	-1.36178	0.266712
Eip71CD	-1.35346	0.729003
Dmel\CG15546	-1.34549	0.446334
Dmel\CG34305	-1.34006	0.164501
Baldspot	-1.33264	0.781909
Phs	-1.32394	0.292083
RpS25	-1.30567	0.354173
Dmel\CG1307;FlyBase:FBgn0026566	-1.30489	0.428933
Cpr49Af	-1.30383	0.208333
CG5171-RC;Dmel\CG5171	-1.2937	0.53007
sona	-1.29009	0.326231
TwdlO	-1.26646	0.206077
Sgs3	-1.26339	0.210758
Sam-S	-1.26137	0.374032
eIF2D	-1.25918	0.282591
dlg1	-1.25508	0.583547
Dmel\CG11883	-1.2408	0.483851
Prat2	-1.24058	0.384019
Dmel\CG9799	-1.22018	0.507604
salm	-1.2103	0.115685
Dmel\CG5144	-1.17984	0.0827
38D.29;FlyBase:FBgn0032873	-1.17914	0.722062
mRpL41	-1.17601	1.03142
verm	-1.16914	1.04205
Dmel\CG15731	-1.15254	0.52937
Cog7	-1.14483	0.240158
Dmel\CG14419	-1.13414	1.00158
Dmel\CG7406	-1.13269	0.34654
ZnT49B	-1.13182	0.350027
sm	-1.12744	0.350027
Nhe2	-1.12649	0.247692
CG12466	-1.12508	0.823592
EloC	-1.12436	0.404498
veil	-1.12317	0.387493
Dmel\CG9536	-1.11754	0.620573
Uro	-1.10353	0.319783
EMC1	-1.10004	0.401374
Dmel\CG11370	-1.0952	0.216932
mRpS26	-1.09003	1.11102
Dmel\CG7587	-1.08551	0.373727
Dmel\CG32564	-1.08413	0.519825
Ldsdh1	-1.08234	0.308046
FlyBase:FBgn0038673	-1.08002	0.521351
BP1006	-1.07749	0.282718
TwdlD	-1.07686	0.327937
anon-WO0118547.372;FlyBase:FBgn0039136	-1.07109	0.526025
Archease	-1.0646	0.568276
RpL28	-1.06148	0.852325
Nep2	-1.0545	0.612559
Dmel\CG9265	-1.04913	0.32743
Cpr67Fb	-1.04636	0.800349
Ugt301D1	-1.04465	0.518144
FlyBase:FBgn0028916;CG7469;CG7469;Dmel\CG33090	-1.04185	0.765048
Dmel\CG1673	-1.0414	0.961362
Dmel\CG6908	-1.04076	0.36231
Cpr49Ac	-1.03937	0.251766
Pgant6	-1.03044	0.694177
BcDNA:LP01642	-1.02855	0.430621
BcDNA:AT09463	-1.02619	0.473518
BEST:GH09055;Dmel\CG4408	-1.02197	0.732214
Oat	-1.02139	1.28926
Dmel\CG33056;CG10517	-1.01798	0.228552
Dmel\CG31198	-1.01429	0.329656
lincRNA.683	-1.01164	0.346423
Mhcl	-1.00837	0.651466
RpL39	-0.99994	0.798996
hebe	-0.99947	0.223606
mRRF1	-0.99734	0.507604
Dmel\CG18528	-0.99725	1.14792
Dmel\CG9312	-0.99232	0.883419
D1	-0.98967	0.395508
Dmel\CG3652	-0.98562	0.359322
Sgs5	-0.98388	0.202872
SmydA-8	-0.97723	0.765048
CG45076	-0.97626	0.265861
Dmel\CG10953	-0.97468	0.407138
Dmel\CG9411	-0.97412	0.554047
Dmel\CG8067	-0.97233	0.400189
exp	-0.96844	0.40547
Dmel\CG44956	-0.96736	0.319444
mRpS31	-0.96712	0.75068
Mpc1	-0.96337	0.446881
Dmel\CG12945	-0.96245	0.350642
Dmel\CG6106	-0.9562	0.238978
Dmel\CG15740	-0.95357	0.594964
Arl6IP1;FlyBase:FBgn0038453	-0.95059	0.315769
BcDNA:RH38235	-0.94934	0.528954
Dmel\CG2962	-0.94105	0.779171
Rpe	-0.9389	0.511099
140up	-0.9348	0.437633
mRpS17	-0.92961	1.06498
Prosbeta2	-0.92954	0.257986
fusl	-0.92948	0.413315
Lcp3	-0.92274	0.746827
Cyp12a4	-0.92096	1.1395
Dmel\CG7320	-0.90702	0.203944
LTV1	-0.90257	0.729003
Cchl	-0.90014	1.24651
Plod	-0.89854	1.09932
Dmel\CG18507;BG:DS01368.1;DS01368.1;Dmel\CG18507	-0.89847	0.508361
FlyBase:FBgn0031183;lincRNA.1043	-0.89453	0.675031
Rbpn-5	-0.89324	0.31375
Mesh1	-0.89174	0.442782
Dmel\CG5955	-0.8882	0.674006
axo	-0.88648	0.455331
Smyd4-3	-0.88209	1.2388
mRpL33	-0.88153	0.984749
Idi	-0.88125	0.674683
TwdlH	-0.88024	1.02191
br	-0.87932	0.528954
pst	-0.87693	0.964364
AhcyL2	-0.87288	0.419829
CT22515	-0.87202	0.313919
BEST:GH23590	-0.87019	0.52547
Pgant1	-0.86415	1.24913
mRpL10	-0.85782	0.487271
mRpS34	-0.85647	1.04987
Dmel\CG31075	-0.85419	0.960555
GLS	-0.85363	1.10484
FlyBase:FBgn0039827	-0.84536	0.404498
Dmel\CG2003	-0.84234	0.275677
Cht7	-0.84225	0.882735
Hrd3	-0.84154	0.687786
conv	-0.83099	0.6132
mRpS11	-0.83093	0.903547
Cpr51A	-0.83056	0.248991
Ccm3	-0.82868	0.262726
serp	-0.82665	0.689059
BcDNA:LD22339	-0.82346	0.804885
Pax	-0.81781	0.31025
mRpS33	-0.81677	0.437815
mbl	-0.81657	0.369999
Dmel\CG10286	-0.81327	0.883089
BcDNA:HL07910	-0.81149	1.04238
HDAC6	-0.80833	1.09763
Pu	-0.80643	0.805134
TM9SF3	-0.80625	1.19455
mRpL27	-0.79949	0.813648
Cyp9b2	-0.79889	0.563821
FlyBase:FBgn0036381	-0.79547	0.431185
Dmel\CG7130	-0.79514	0.224347
Rpb8	-0.79313	1.26592
Rbm13	-0.788	1.27547
HIPP1	-0.78724	0.217572
svr	-0.77999	1.1395
bbc	-0.77972	0.39091
Trs23	-0.77951	0.239334
Dmel\CG3999	-0.77779	0.238445
spirit	-0.77545	0.751172
kraken	-0.77453	0.648627
Inos	-0.77324	1.11102
Tpr2	-0.77131	0.32472
Cdk5	-0.76955	0.469023
Dmel\CG7685	-0.76773	0.704745
Ance	-0.76726	0.694862
bgm	-0.76414	0.876674
MagR	-0.76263	0.845793
polo	-0.76145	0.714952
Dmel\CG7218;FlyBase:FBgn0038569	-0.75987	0.217677
RpS23	-0.75891	0.821563
mRpS9	-0.75839	1.2871
rudhira	-0.75682	0.900393
GstE9	-0.75448	0.354281
Dmel\CG10184	-0.75274	0.844488
Lsp1beta	-0.75269	0.403922
Phm	-0.74807	0.404558
Nct	-0.745	0.690311
mRpS6	-0.74468	0.980311
PH4alphaMP	-0.7428	0.730343
Moca-cyp	-0.73692	0.201712
Dmel\CG7080	-0.73007	0.137198
Dmel\CG13676	-0.72991	0.263088
RpL15	-0.72829	1.15675
RpS21	-0.7268	1.25603
Spn43Ab	-0.72521	0.632046
Dmel\CG1441	-0.72419	0.652439
Dys	-0.72336	0.436734
how	-0.71932	0.253574
pre-mod(mdg4)-W;mod(mdg4)	-0.71845	0.251766
Dmel\CG6688	-0.71837	0.675945
mRpL3	-0.71603	1.1514
Dmel\CG12795	-0.71209	0.465807
nAChRbeta3	-0.71183	0.581535
Cht2	-0.70945	0.960052
hop	-0.70879	0.509306
tsu	-0.70741	0.407125
tfc	-0.70419	0.952725
Lsp1alpha	-0.70247	0.274277
l(2)k14505	-0.70104	1.24939
mRpL34	-0.69932	0.477502
Dmel\CG6310	-0.69739	0.387707
Cpr11A	-0.69641	0.847831
clone 1.14	-0.69364	0.240395
Sodh-1	-0.69326	0.185145
ZnT63C	-0.69213	0.238978
fwe	-0.69118	0.517106
Npc2g	-0.68833	0.433794
Dmel\CG11309	-0.68732	0.496791
anon-WO0118547.243;FlyBase:FBgn0037135	-0.68595	1.10484
mRpL38	-0.68285	1.04389
FlyBase:FBgn0033816	-0.67928	1.2871
Dmel\CG10914	-0.67861	0.397546
CG31686	-0.67714	0.97844
Naa80	-0.67512	0.182188
Cf2	-0.67396	0.251679
dally	-0.67255	0.271018
Sgs8	-0.67204	0.130549
Dmel\CG9586	-0.67104	0.150081
Rab4	-0.67077	0.103073
arg	-0.66997	0.237406
Lsp1gamma	-0.66849	0.326387
mRpL49	-0.66781	1.26988
SkpA	-0.66556	0.442072
l(2)k01209	-0.66496	0.350027
Dmel\CG11127	-0.66403	0.75509
oys	-0.66338	0.452774
CG12138	-0.66239	0.38602
Jon99Ciii;Jon99Cii;Jon99Ciii;Jon44E;Jon99Fi;Jon99Fii;Jon65Aii	-0.65948	0.602701
elF-4A;EP2317;elF-4A;EP2317	-0.65946	0.144372
CG15216;CG15217;CG6448;CG15216;Dmel\CG42748;CG6448	-0.65743	0.566542
fat-spondin	-0.65567	1.28071
Act57B	-0.65192	0.187761
FlyBase:FBgn0052736	-0.65145	0.109174
Sam-S	-0.65129	0.68837
Lsp2	-0.64583	0.414443
Dmel\CG5958	-0.64377	0.187291
DMAP1	-0.64322	0.599574
Jra	-0.64146	0.402579
kkv	-0.63987	1.10208
mxt	-0.63864	0.937353
CG5584	-0.63781	0.967356
Rs1	-0.63774	0.280693
dmGlut	-0.63749	1.10484
Fbp1	-0.63307	0.215825
p24-2;eca	-0.6326	1.29893
Mef2	-0.63043	0.128622
mRpL21	-0.62937	0.600083
Dmel\CG12024	-0.62707	0.352832
ProRS-m	-0.62532	1.23492
Ddc	-0.62164	0.177218
mgr	-0.62033	1.26599
Ibf1	-0.61931	0.162358
FBgn 36142	-0.61852	0.190671
ClC-b	-0.6185	0.434417
Dmel\CG3842	-0.61272	0.274529
Dmel\CG7728	-0.60826	0.282191
TwdlF	-0.60822	0.507309
mRpS5	-0.60735	0.874353
TwdlR	-0.60527	0.356492
mRpL36	-0.60489	1.25603
Dmel\CG9784	-0.59928	0.611639
TIM14;D.M.UKP;Tim14	-0.59861	0.457714
Nacalpha	-0.59692	1.13265
apolpp	-0.59519	0.437633
mRpL44	-0.59309	1.10963
Dmel\CG15343	-0.59044	0.956575
Dmel\CG12926	-0.58721	0.277446
Rbp9	-0.58704	1.12775
Dmel\CG4042	-0.58701	1.02839
wat	-0.587	0.364193
yin	-0.58573	0.179472
Dmel\CG12814;Dmel\CG12814;CG12815;Dmel\CG12814	-0.58564	0.165405
Vajk2	-0.58454	0.562047
Hex-C	-0.58316	0.274579
LPCAT	-0.5785	0.566542
bic	-0.57426	1.15675
Aprt	-0.57391	1.12598
FlyBase:FBgn0038950	-0.57351	0.259393
Bruce	-0.57289	1.19455
Pfdn1	-0.57248	1.18628
NimC1	-0.57227	0.463617
Dmel\CG6834	-0.57005	1.22802
REG	-0.56923	0.959499
mRpS18A	-0.56719	1.24394
mRpL16	-0.56661	0.928346
Nna1	-0.56531	0.29585
Dmel\CG7071	-0.56293	0.496791
mRpL46	-0.56274	0.801696
Ythdf	-0.56128	0.136664
FBgn 32261	-0.56083	1.16353
Dmel\CG12715	-0.55533	0.224758
Dmel\CG10973	-0.55485	0.606703
AOX1	-0.55425	0.822267
RpL19	-0.55306	1.09983
Vajk3	-0.55006	0.511099
TwdlQ	-0.54852	0.886739
mRpL37	-0.54781	1.26395
FlyBase:FBgn0033401;FBgn0033401	-0.5466	0.364421
BcDNA.LD34475	-0.5448	1.0876
Setd3	-0.54476	1.14833
mTTF	-0.54433	0.244808
Ns4	-0.54025	0.380511
Dmel\CG4293;EG:65F1.1	-0.53944	0.539802
EG:125H10.1	-0.53832	0.387199
Dmel\CG3355	-0.53761	0.503667
Cyp4g1	-0.53625	1.11173
Zw	-0.53609	0.596194
clu	-0.53469	1.2901
CAH2	-0.53328	0.178344
BEST:GH11240	-0.53231	0.457682
Prp31	-0.53213	0.348772
Gp93	-0.53061	1.12775
GM130	-0.52806	0.53178
Rtnl1	-0.52479	0.898448
Membrin	-0.52351	0.673467
yata	-0.52295	0.592294
Mvl	-0.52292	0.56654
RpL26	-0.52285	1.0412
Gs2	-0.52268	0.403054
Gnpnat	-0.52042	0.957689
RpL32	-0.51965	0.72661
mRpL22	-0.51836	1.28046
RpS11	-0.51819	1.17356
RpL18	-0.51758	1.24394
Dmel\CG3808	-0.51753	0.532741
RhoGAP92B	-0.51735	0.717193
rg	-0.5173	0.469334
Pdhb	-0.51712	0.849803
Dmel\CG11267	-0.51676	0.502598
swm	-0.51661	0.327142
Pfas	-0.51574	0.393644
Dmel\CG8665	-0.51398	0.105271
metl	-0.51348	0.78437
Dmel\CG44243	-0.51163	0.569511
RNaseZ	-0.5103	0.884026
knk	-0.50579	1.24394
vvl	-0.50213	0.198318
Trap1	-0.49929	1.25344
mRpL4	-0.49639	0.57072
Dhpr	-0.4961	0.539767
Mal-A5	-0.4961	1.20804
Myo61F	-0.49236	0.448269
betaTub60D	-0.49066	1.13443
FlyBase:FBgn0036887;Dmel\CG9231	-0.48994	0.158968
Lcp65Af	-0.4892	0.753994
viaf	-0.4887	1.19362
Cyp4s3	-0.48832	0.198455
Mgstl	-0.4879	0.520843
mEFTs	-0.48672	0.865609
Pngl	-0.48595	0.7087
Ugt317A1	-0.48573	0.361847
Dmel\CG9304	-0.485	0.997168
Pka-C2	-0.48453	0.650819
Dmel\CG6415	-0.48173	0.147686
Cam	-0.47646	0.2291
ArfGAP1	-0.47623	1.01144
CG17467	-0.47528	0.804079
RpI1	-0.47295	0.424871
Srp9	-0.47232	0.435693
Dmel\CG9782	-0.47129	0.517362
Dmel\CG1847	-0.47064	0.945799
bonsai	-0.46972	0.437815
FlyBase:FBgn0051915	-0.46882	0.44084
kel	-0.46827	0.480244
vig2	-0.46826	0.822267
RpL24	-0.46816	1.00358
Dmel\CG14130	-0.46814	0.947532
FASN1	-0.46613	0.14215
Galt	-0.46569	0.228552
Dmel\CG31729;CG6263;P4-ATPase;DmCG31729	-0.464	1.01362
lin	-0.46377	0.980926
Dmel\CG13850	-0.46174	1.01046
mal	-0.46007	0.373853
Sara	-0.45969	0.863765
Dmel\CG3308	-0.4568	1.00358
l(1)G0320	-0.45628	0.594964
fws	-0.45577	0.638425
meigo	-0.45476	0.626018
SPH208	-0.45365	0.218811
Dmel\CG7182	-0.45361	0.521351
Aldh7A1	-0.45324	0.355518
wde	-0.45255	0.266114
verm	-0.45246	0.371898
Nup58	-0.45216	0.206077
Manf	-0.45115	0.831939
p190	-0.45084	0.218593
CG13284-RB;Dmel\CG13284;Dmel\CG13284	-0.4504	0.820637
Dhfr	-0.44838	0.104184
Dmel\CG17597	-0.44769	1.05984
13506	-0.44741	0.095984
Nph	-0.44684	0.433845
Fatp3	-0.44669	0.205725
eIF1	-0.44572	1.10208
Dmel\CG12909	-0.44537	0.513949
mRpL13	-0.44529	0.769616
cg2736	-0.44471	0.141969
IntS1	-0.44414	0.247108
Eb1	-0.4438	0.243949
Dmel\CG5114	-0.44309	0.892331
SPARC	-0.44266	1.22802
CG31554;CG10999-RB;CG31554	-0.44132	0.805134
mRpL15	-0.44018	1.14078
mRpL53	-0.4399	1.04992
PF1	-0.43912	0.310051
DCTN6-p27	-0.43768	0.40957
Ugt37C1	-0.43624	0.756081
Pgd	-0.4362	0.362073
Dmel\CG17544	-0.43583	0.643423
Dmel\CG9281	-0.43574	1.14078
ClpX	-0.43502	1.26017
mRpL42	-0.43456	0.604694
CAH1	-0.43316	0.814863
mRpL19	-0.43237	0.943862
Slik	-0.43115	0.32211
Dmel\CG11771	-0.43099	1.29867
mRpL39	-0.43021	1.26773
Syx6	-0.4302	0.380573
RpL35	-0.42943	0.577932
btz	-0.42941	0.130299
RpL34a;RpL34b	-0.42781	0.980926
mRpL28	-0.42708	1.17768
Ip259	-0.42558	0.209073
FlyBase:FBgn0037609	-0.42544	0.884026
Der-2	-0.42531	0.430359
Dci	-0.42529	0.274696
Tango11	-0.42383	1.2901
POLDIP2	-0.42364	1.09039
mRpL2	-0.42352	1.07141
Qsox1	-0.4235	0.834921
RpL21	-0.42196	1.21589
CK01296	-0.42181	1.1148
wol	-0.42167	0.261286
Taldo	-0.42103	0.982551
BEST:LD29996	-0.42081	1.1148
mRpL50	-0.42001	1.00717
Spase22-23	-0.41749	1.17644
Dmel\CG1129;FlyBase:FBgn0037279	-0.41748	0.360462
Cf2	-0.41713	0.263088
CT10168	-0.41682	0.856358
ncm	-0.41546	0.435005
dind	-0.41525	0.835346
Pdi	-0.41381	0.922344
Alg11	-0.41375	0.984738
Cpes	-0.41233	0.369999
temp	-0.41103	0.488343
RpL18A	-0.41034	1.14314
Dmel\CG5612	-0.40947	0.955739
Dmel\CG8149	-0.4094	0.138017
rin	-0.40916	1.00034
CT7856	-0.4085	0.671241
abd-A	-0.40757	0.202105
Dmel\CG10513	-0.4058	0.18228
TrpRS-m	-0.40483	0.72661
Dmel\CG4511	-0.40436	0.556857
Dmel\CG4306	-0.40402	0.140392
Ccz1	-0.40366	0.217322
Sply	-0.40283	0.52937
RpS28b	-0.40218	0.927785
Vps15	-0.40082	0.273688
Dmel\CG4332	-0.39934	0.507033
Chd1	-0.39871	0.361847
holn1	-0.39829	0.257986
Dmel\CG13731	-0.39765	1.22892
GstD10	-0.39738	0.494189
Dmel\CG18135	-0.39662	0.208269
Dmel\CG13907	-0.39556	0.125341
l(3)04053	-0.39445	0.495827
CG6089	-0.39217	0.980431
mRpL40	-0.3921	1.12994
Had2	-0.3892	0.37477
Clp	-0.38883	0.077396
Pepck	-0.38753	0.189207
sle	-0.38597	0.092235
mRpL11	-0.38446	0.552423
mRpL55	-0.38384	0.410349
Hsc70-3	-0.38365	0.975268
GstE6	-0.38343	0.824171
psidin	-0.38161	0.948385
Alp1	-0.38114	0.463617
Nepl17	-0.38049	0.699355
CG14481	-0.38	0.314639
Dmel\CG1671	-0.37936	0.118421
Dmel\CG10375	-0.37876	0.323418
Galk	-0.37866	0.202992
FlyBase:FBgn0032138	-0.37864	0.292083
Hlc	-0.37823	0.216932
Dmel\CG11137	-0.37709	1.17973
Dmel\CG8237	-0.37651	1.02219
Gabat	-0.37604	0.327681
mRpL43	-0.37601	1.10484
Mtp	-0.37555	0.229541
cg1316	-0.37504	0.081716
AAF47782	-0.37481	0.805134
ry	-0.37454	0.196061
anon-WO0172774.118	-0.37451	0.588073
Dmel\CG2841;EG:BACH48C10.5	-0.37349	0.271467
RnrL	-0.37304	0.467624
FlyBase:FBgn0032361	-0.37215	0.569511
Dmel\CG7556	-0.37148	0.92385
pAbp	-0.37104	0.759989
l(3)02640	-0.37103	0.31375
pr	-0.37077	0.83607
Dmel\CG8043	-0.37064	0.472334
CT19169	-0.36991	0.45311
Dmel\CG2862	-0.36983	0.215007
Hacl	-0.36982	0.650819
RpS7	-0.36972	1.29867
Mulk	-0.36897	1.08947
hui	-0.36765	0.364193
Pus7	-0.36712	0.765576
Tctp	-0.36661	0.814548
Oscillin	-0.36542	0.50876
Snp	-0.36527	0.190675
Dmel\CG3558;FlyBase:FBgn0025681;FBgn0025681;FlyBase:FBgn0025681	-0.36414	0.07079
Fcp1	-0.36365	0.245852
TM9SF4	-0.36339	0.839837
Dmel\CG1582	-0.36336	1.06066
AspRS	-0.36303	1.28926
FlyBase:FBgn0030061	-0.36272	0.073347
PNUTS	-0.36268	0.238978
Sec71	-0.36122	0.572121
pain	-0.36064	0.751172
Fmo-1	-0.35955	0.091008
sel	-0.35912	0.465807
Ehbp1	-0.35903	0.760016
Dmel\CG9953	-0.35899	0.839561
PCB	-0.35898	0.696424
Pgant7	-0.3581	1.10484
RpS6	-0.35783	1.28926
san	-0.35754	1.25603
Nup188	-0.35726	1.06671
ClC-c	-0.35703	0.800349
Ppt2	-0.35699	0.542543
l(2)37Bb	-0.35691	0.931361
Dmel\CG9986	-0.35686	0.177218
wmd	-0.35658	0.900621
Spn88Eb	-0.35627	0.362914
RpS30	-0.35609	0.580966
Dmel\CG12868	-0.35531	0.213932
Tapdelta	-0.35466	1.10484
wdp	-0.35387	0.158909
cactin	-0.35378	0.576504
SCaMC	-0.35241	0.384019
Zip102B	-0.3523	0.45815
RpL3	-0.35182	1.13176
qsm	-0.35165	0.554297
Fur2	-0.35083	0.303816
Nap1	-0.3503	1.12548
Asator	-0.34656	0.221345
mRpL35	-0.34571	0.520843
mRpL30	-0.34559	0.505496
Obp99c	-0.34545	0.17268
RpL36A	-0.34532	0.483851
Dmel\CG15877	-0.34318	0.288847
pug	-0.34288	0.125341
Dmel\CG11414	-0.3425	0.673392
Slmap	-0.3424	1.13676
Dmel\CG12320	-0.34121	0.569511
shep	-0.34055	0.580718
Hsp27	-0.34003	0.090782
obst-B	-0.33897	0.437815
TwdlP	-0.33811	0.452774
cu	-0.33779	0.604694
gw	-0.33722	0.078131
mEFG1	-0.33713	0.725916
CaBP1	-0.33682	0.567983
ome	-0.33542	0.731559
SmydA-1	-0.33517	1.10484
TwdlN	-0.33382	0.164501
Coq8	-0.33346	1.05548
Hrb87F	-0.33169	0.777295
HP1b	-0.33098	0.073347
PQBP1	-0.33077	0.250006
Npc2h	-0.33068	0.196848
RpL27A	-0.33056	0.39183
Idgf5	-0.33044	0.416069
AIMP1	-0.33011	0.907703
mop	-0.32985	0.440649
RpL30	-0.32902	0.812918
cher	-0.32849	0.569848
RpS27	-0.32849	1.08515
RpL27	-0.32812	0.987181
spoon	-0.32774	0.228288
FlyBase:FBgn0027607	-0.32766	1.27606
CT42569	-0.32702	0.390454
CG5518;BcDNA:GH07466;CG5518;sda	-0.32663	0.610348
Dmel\CG14109	-0.32654	0.49312
TM9SF2	-0.32639	0.608664
Tom20	-0.3258	0.277886
RpS16	-0.32444	0.753994
Dmel\CG6805;IPP	-0.32434	1.29745
Dmel\CG31103	-0.3229	0.126307
Dmel\CG9436	-0.32119	0.871302
Dmel\CG17660	-0.32058	1.02164
SrpRbeta	-0.32044	0.952725
heix	-0.32024	0.229844
Sccpdh1	-0.31919	0.948227
Rm62	-0.31778	0.72661
GstE8	-0.31757	0.588791
Txl	-0.31736	0.327733
SRPK	-0.31721	0.604872
Npc2a	-0.31569	0.641325
Spn27A	-0.31557	1.10484
RpS14a;RpS14b;RpS14b	-0.31468	0.92385
Dmel\CG32536	-0.31405	0.690721
RpL7	-0.31403	0.821563
larp	-0.31332	0.455331
anon-EST:GressD1	-0.31234	0.948385
pdgy	-0.31195	0.446816
Dmel\CG8223;FlyBase:FBgn0037624	-0.31105	0.343941
RpL31	-0.31087	0.641325
l(2)tid;l(2)tid-RA;l(2)tid;l(2)tid;l(2)tid	-0.31031	0.611639
TRAM	-0.31001	0.497614
Dmel\CG9175	-0.30925	0.74946
pelo	-0.30872	0.437815
Tim17b	-0.30866	0.407511
yellow-b	-0.30771	0.324484
Dmel\CG8080;CG30346;Dmel\CG8080;CG30346;CG30346	-0.30759	0.295682
Dmel\CG3534	-0.30748	0.416414
Ufc1	-0.30747	0.650819
Dmel\CG30457	-0.30739	0.20769
Jheh3	-0.30723	0.269305
crol	-0.30713	0.073435
Rbp1-like;Rbp1;Rbp1;Rbp1-like	-0.30606	0.397546
Dhap-at	-0.30529	0.563404
Indy	-0.30449	0.446816
mRpL18	-0.30407	0.6009
Abl	-0.303	0.429624
shv	-0.30226	1.11512
eIF4G1	-0.30179	0.824171
Dmel\CG31957;FlyBase:FBgn0051957	-0.30172	0.081716
RpS15Ab	-0.30152	1.12775
Naa30A	-0.30116	0.296482
RpL13A	-0.3009	0.712525
Adk2	-0.29967	1.09221
Dmel\CG5823	-0.29933	0.818626
PKD	-0.29895	0.257984
U2A	-0.29879	0.248991
CG15654	-0.2981	0.381384
KdelR	-0.29748	1.12994
sud1	-0.29675	0.895086
Tim23	-0.2965	0.488013
Cyp28d1	-0.2964	0.107303
Dmel\CG32170	-0.2962	0.344196
obst-E	-0.29593	0.558192
Dmel\CG13895	-0.29518	0.239158
epsilonCOP	-0.295	0.571547
eIF3j	-0.29472	1.20358
Cpr65Aw	-0.29439	0.447223
sta	-0.2938	0.948385
clone 2.45	-0.29274	0.40521
Dmel\CG3756	-0.29231	0.313283
RpS24	-0.29172	0.32211
tud	-0.29163	1.05729
su(r)	-0.29121	0.458342
fab1	-0.29117	0.147873
FlyBase:FBgn0039936;FBgn0039936	-0.29101	0.476364
Dmel\CG8768	-0.29092	0.194587
gatA	-0.29011	0.1492
BcDNA:GH16758	-0.28986	0.384019
CG30414-RA	-0.28968	0.086748
YME1L	-0.28936	1.1148
eRF1	-0.28917	0.883419
Vps13D	-0.28896	0.082373
Uba5	-0.28866	0.452497
Dmel\CG18178	-0.28793	0.898179
Dnah3	-0.28737	0.515147
Tret1-1	-0.28715	0.095984
Capr	-0.28708	0.502773
Rpb5	-0.28583	0.611639
lqfR	-0.28543	0.545493
Dmel\CG7378;MKP-like	-0.28479	0.177658
Glg1	-0.28463	1.00981
zetaCOP	-0.28423	0.562762
Rrp42	-0.28315	0.142666
didum	-0.28165	0.261122
Vha14-1	-0.28154	0.505686
cl	-0.28143	0.528954
Dmel\CG3678	-0.27995	0.987181
Tudor-SN	-0.27923	0.935006
anon-18DEc	-0.27886	0.673467
mRpL23	-0.27886	0.839877
Fmo-2	-0.27791	0.040626
Gfat2	-0.27776	0.477628
Fur1	-0.27726	0.07816
Nmt	-0.27669	0.700155
Dmel\CG34200	-0.27662	0.150332
up	-0.27658	0.143538
Sec13	-0.2756	0.332556
CG10616-RA;Dmel\CG10616;FlyBase:FBgn0036286	-0.27542	0.882735
Dmel\CG11200	-0.27493	0.505163
Acox57D-d	-0.27466	0.042872
anon-WO0172774.24	-0.27455	0.758226
Apoltp	-0.27335	0.286278
Muc55B	-0.27137	0.027093
Golgin245	-0.27074	0.900393
waw	-0.26996	0.364193
Dmel\CG8635;FlyBase:FBgn0033317	-0.26945	0.984738
Gk2	-0.26857	0.523092
Q9VKZ7_DROME	-0.26742	0.955739
Dmel\CG4612	-0.26717	0.26317
Tom40	-0.26664	0.606815
Dmel\CG12499	-0.26649	0.247664
RpS13	-0.26636	0.294879
eIF4EHP	-0.26625	0.740573
csw	-0.26616	0.482357
Dmel\CG6040	-0.26588	0.29585
alpha-Est10	-0.26542	0.180892
ATPCL	-0.26413	0.494605
scf	-0.26285	0.329656
CanA1	-0.26267	0.521351
Dmel\CG3091	-0.26239	0.360393
RpL23	-0.26131	0.528116
RfC3	-0.26074	0.288861
Dmel\CG43085	-0.2605	0.172752
HisRS	-0.26031	0.559388
bai	-0.26015	1.03631
ValRS	-0.25994	1.09271
CHOp24	-0.2598	0.804288
Dmel\CG8379	-0.25959	0.35233
Flacc	-0.25896	0.308
GCC185	-0.25878	0.840184
Atox1	-0.25814	0.582524
Dmel\CG7739	-0.25772	0.99598
futsch	-0.25756	0.209159
Vps51	-0.25743	0.567564
anon-EST:Posey113	-0.25675	0.839561
Ance-4	-0.25665	0.33255
Hmu	-0.2561	0.929111
Wdr82	-0.25607	0.115685
Dmel\CG9804;FlyBase:FBgn0037251	-0.25466	0.173325
CG15197	-0.25365	0.253115
eIF3l	-0.25346	1.2901
ATP6AP2	-0.2532	0.520574
wupA	-0.25254	0.085174
pins	-0.25244	0.542791
Uggt	-0.25195	0.982551
Amun	-0.25188	0.313919
MED4	-0.25145	0.349364
Shmt	-0.25118	0.309676
Dmel\CG8728	-0.25104	0.712525
Dmel\CG8207	-0.25085	0.238978
Dmel\CG1951	-0.25056	0.252348
RpS29	-0.25	0.805134
Mbs	-0.24971	0.620573
CG13372	-0.24969	0.17109
Grasp65	-0.24962	1.2347
Obp99b	-0.24937	0.166771
alphaCOP	-0.24911	0.980311
CG3950	-0.24857	0.390462
RpL37A	-0.24847	0.521351
Dmel\CG11537	-0.24813	0.244872
Argl	-0.24721	0.063315
sky	-0.24711	0.794713
gammaCOP	-0.24676	0.811274
Dmel\CG11790	-0.2467	1.1395
Gk1	-0.24636	0.457714
tamo	-0.24625	0.708148
Had1	-0.24594	0.248991
LeuRS	-0.24527	1.04947
rb	-0.24525	0.552484
Dmel\CG3246	-0.24514	0.276626
Spp	-0.24511	0.951587
eIF3d1	-0.24482	1.16815
MTA1-like	-0.2446	0.194379
MAP1A	-0.24425	0.674683
Dmel\CG3008	-0.24369	0.378996
CG8054	-0.24347	0.112163
garz	-0.24311	0.801696
Dmel\CG4294	-0.24257	0.233504
Dmel\CG2931	-0.24256	0.202992
Hrb27C	-0.24233	0.673392
Nfs1	-0.24199	0.532741
Tango9	-0.24197	0.241766
eIF5	-0.24113	1.18628
l(3)72Dn	-0.24043	0.940921
CAP	-0.23929	0.507516
CT34370	-0.23866	0.297197
Cyp4d1	-0.23705	0.04877
Dmel\CG3702	-0.23703	0.477502
Dmel\CG11594	-0.23636	0.153637
Tango5	-0.23629	0.098373
Dmel\CG6686	-0.23624	0.339593
Syx1A	-0.23609	0.224845
5PtaseI	-0.23591	0.393644
Dmel\CG4829	-0.23515	0.39382
Srpk79D	-0.23489	0.289561
Cyp4p3	-0.23462	0.046736
Gss2	-0.23457	0.980926
RpL36	-0.23399	0.244903
dUTPase	-0.23317	0.231402
RpI135	-0.23256	0.454319
PSR	-0.23252	0.283279
RpS5a	-0.23229	0.522844
GlcAT-I	-0.23215	0.236611
Dmel\CG3061	-0.23069	0.599276
ca	-0.23008	0.488013
Tep4	-0.22994	0.633442
eIF3a	-0.22962	0.952057
AcCoAS	-0.2295	0.0731
Dmel\CG12576	-0.22945	0.747709
l(2)k09913	-0.22915	0.41812
CG9112	-0.22905	0.205399
AspRS-m	-0.22684	1.25344
Nmd3	-0.22618	1.03279
LysRS	-0.22615	1.09983
Dmel\CG4554	-0.22529	0.430806
eIF3g1	-0.22479	0.504658
Dmel\CG17974	-0.22474	0.060882
eEF1beta	-0.22429	1.15186
Ufd4	-0.2242	0.712729
Gmap	-0.22399	0.136762
Jabba	-0.22358	0.101916
prtp	-0.22346	0.804345
Karybeta3	-0.22343	1.1148
Dmel\CG8298	-0.22294	0.473764
Sec63	-0.22267	0.832858
Surf4	-0.22221	0.957689
CG7814;Dmel\CG34133;CG31035	-0.22197	0.262495
Dmel\CG34325	-0.22134	0.420296
betaCOP	-0.22087	0.810836
Dmel\CG10098	-0.22067	0.463617
Fmr1	-0.22003	0.755464
MP1	-0.21946	0.184717
Mybbp1A	-0.21939	0.308137
Dmel\CG12773;EG:8D8.3	-0.21939	0.351576
BcDNA:RE30174	-0.21927	0.364421
EMC1	-0.21825	1.26592
Pgam5	-0.21796	1.05548
CG9706;Dmel\CG9706	-0.21773	0.329329
Fis1	-0.21772	0.522844
Lsd-1	-0.21758	0.07154
l(1)G0020	-0.21728	0.523881
Spase25	-0.21517	0.424373
Hsp26	-0.21493	0.047489
bru3	-0.21368	0.243024
RpL17	-0.21332	0.217677
Ddx1	-0.21323	1.17644
mdy	-0.21312	0.102725
velo	-0.2128	0.337748
ens	-0.21098	0.402356
Syx13	-0.21098	0.221584
Mf	-0.21026	0.247416
NTPase	-0.20993	1.14078
twr	-0.20985	0.592294
Snx16	-0.20884	0.03871
FlyBase:FBgn0038806	-0.20851	0.253381
Dmel\CG7011	-0.20738	0.209653
mEFTu1	-0.20733	0.456314
Dmel\CG3520	-0.20695	0.350802
DUBAI	-0.20688	0.271816
jp	-0.20643	0.164501
Dmel\CG10026	-0.20641	0.424373
RpS27A	-0.20617	0.955739
Sil1	-0.20608	0.697772
Dmel\CG9684	-0.20563	0.11856
Dmel\CG6766	-0.20562	0.874353
Ski6	-0.20553	0.192928
shot	-0.2055	0.3246
Dmel\CG14630	-0.20549	0.051012
sqd	-0.20538	1.15314
Pgant2	-0.20534	0.054669
Dmel\CG11257	-0.20486	0.528116
P32	-0.20452	0.466571
CCT1	-0.2042	1.0412
RpLP1	-0.20402	0.548395
AdSL	-0.20363	0.980926
PGAP1	-0.20286	0.185145
Dmel\CG18304	-0.20253	0.505163
boca	-0.20233	0.520843
Cpsf5	-0.20206	0.523784
l(2)k09848	-0.20199	0.652147
CG7477	-0.20176	0.505829
TyrRS	-0.20084	0.958383
rig	-0.20041	0.167847
Duox	-0.20036	0.42482
Trp1	-0.20035	0.458342
Dmel\CG7656	-0.20029	0.248991
Dmel\CG12325	-0.19957	0.203159
Dmel\CG10936	-0.19854	0.19909
Dmel\CG14715	-0.19824	0.315769
eRF3	-0.19788	0.801696
trc	-0.19758	0.756081
Dmel\CG16787	-0.19724	0.228552
ttm50	-0.19722	0.635725
apn	-0.19717	0.086828
Srp68	-0.19712	0.531772
Naa35	-0.19685	0.576504
Su(fu)	-0.19544	0.499001
Tsp42Ek	-0.1953	0.15559
CG10483;Dmel\CG10483	-0.19525	0.11814
CG32317;CG13923;CG13923	-0.19473	0.227826
Dmel\CG2608	-0.19438	0.108391
Dmel\CG2124	-0.19411	0.116656
Kr-h2	-0.19407	0.369709
anon-66Db;anon-66Db;Dmel\CG5989	-0.194	0.262726
Cnx99A	-0.19386	0.907155
Dmel\CG4537	-0.19377	0.08114
Gli	-0.19312	0.061159
for	-0.19287	0.455331
Dmel\CG9590	-0.19188	0.253381
CG31063	-0.19173	0.45815
eIF6	-0.19155	0.604694
Dmel\CG13722	-0.19129	0.090455
FlyBase:FBgn0035206	-0.19095	0.668702
Sym	-0.19092	0.3246
mtSSB	-0.19061	0.75509
FlyBase:FBgn0034214	-0.19008	0.274579
Pkc98E	-0.18986	0.133327
Taf1	-0.18983	0.1777
mgl	-0.18954	0.559635
Syx16	-0.18897	0.479243
Jwa	-0.18873	0.690721
jar	-0.18838	0.298599
FlyBase:FBgn0034315	-0.18784	0.634894
CCT8	-0.18768	1.11759
ACC	-0.1873	0.103217
Prx6005	-0.18638	0.611639
dyl	-0.18537	0.032936
loj	-0.1852	0.305562
Naprt	-0.18491	0.604872
RpS12	-0.18425	0.371953
l(1)G0193	-0.18364	0.104184
qkr58E-2	-0.18349	0.292606
Timp	-0.18303	0.337139
beta'COP	-0.18286	1.12994
MetRS	-0.18237	0.839877
bor	-0.18231	0.391134
Dmel\CG9399	-0.18204	0.324823
mle	-0.18197	0.154597
und	-0.18134	0.606815
beg	-0.1809	0.509243
hyd	-0.17902	0.23781
mute	-0.17869	0.050866
Dmel\CG34310	-0.17865	0.297197
Dmel\CG8531	-0.17728	0.278967
Arl1	-0.17624	0.416069
Dmel\CG9723	-0.17617	0.059474
Dmel\CG11076	-0.17556	0.319444
hdly	-0.17506	0.388821
RpL35A	-0.17473	0.218811
Gclc	-0.17453	0.354281
Srp54k	-0.17408	1.12994
FlyBase:FBgn0052281	-0.17359	0.120062
Dmel\CG6937	-0.17351	0.299939
tapas	-0.1731	0.804288
nocte	-0.1724	0.319444
Dmel\CG8578	-0.17163	0.346423
CAH3	-0.17156	0.462632
Atx2	-0.17132	0.348266
FlyBase:FBgn0026879	-0.17068	0.434648
Stoml2	-0.17009	0.804885
nes	-0.17007	0.073347
Sec16	-0.17006	0.568333
CG10982	-0.17003	0.160105
UK114	-0.16992	0.119072
ctrip	-0.16915	0.184442
BEST:CK00496	-0.16898	0.483376
Dmel\CG6891	-0.16861	0.064799
Rrp45	-0.1685	0.029474
Reg-2	-0.16783	0.05333
mahe	-0.16774	0.308046
Hpd	-0.16737	0.104819
EG:8D8.4	-0.16703	0.106834
Eip55E	-0.16669	0.450578
cg17026	-0.1666	0.171672
Pkcdelta	-0.16659	0.045252
Ostgamma	-0.16601	0.793486
ArfGAP3	-0.166	0.728699
Non3	-0.16476	0.503298
AIMP3	-0.16475	0.497614
Uros1	-0.16464	0.559129
ScpX	-0.16403	0.221689
CG42506;LD15404	-0.16364	0.079221
La	-0.16331	0.402941
Cyp6a21	-0.1629	0.369709
pix	-0.16283	0.579879
Syp	-0.16243	0.289106
Cyp12b2	-0.16218	0.567564
Coa7	-0.16203	0.378469
eEF5	-0.16194	0.447223
Dmel\CG4594	-0.16187	0.362073
Dmel\CG6013	-0.16171	1.12997
Tnpo	-0.16112	0.528116
Dmel\CG14291	-0.1611	0.213932
Dmel\CG7382	-0.16107	0.831939
p115	-0.1608	0.7087
Dmel\CG5059;Dmel\CG5059;BNIP3	-0.16006	0.090455
Dmel\CG2059	-0.16001	0.238978
Cbs	-0.15966	0.277886
Fkbp14	-0.1593	0.15559
Bre1	-0.1589	0.235795
AlaRS	-0.15889	0.794078
sau	-0.15819	0.531772
EndoG	-0.15819	0.329656
RpS26	-0.15811	0.592022
Dmel\CG14721	-0.15774	0.24898
Dmel\CG11073	-0.15756	0.171672
Dmel\CG31937	-0.15722	0.533127
RpLP2	-0.15672	0.093587
MICU1	-0.15618	0.234723
Ahcy	-0.15558	0.319444
Sec24AB	-0.15514	0.610931
NP15.6	-0.15437	0.332556
mon2	-0.15371	0.456975
Dmel\CG32603	-0.15331	0.120575
Dmel\CG34398;CG15867	-0.15302	0.482357
loqs	-0.1526	0.173643
FlyBase:FBgn0030504;Dmel\CG2691	-0.15253	0.466379
PI4KIIIalpha	-0.15188	0.116153
bel	-0.15121	0.72661
Pex1	-0.15053	0.17268
CG9332	-0.15044	0.324484
CT16527	-0.14992	0.112209
ATPsynG	-0.14957	0.119072
Lon	-0.14957	0.483373
VhaM9.7-b	-0.14935	0.384019
Rabex-5	-0.14856	0.06415
mRpS4	-0.14809	0.197278
puf	-0.14753	0.05333
betaTub60D	-0.14669	0.277516
anon-37B-2	-0.14655	0.311361
Dmel\CG9701	-0.14653	0.368983
l(2)37Cc	-0.1463	0.623317
msl-1	-0.14616	0.052936
Dmel\CG14270	-0.14583	0.673392
GS	-0.14568	0.271018
GluRS-m	-0.14562	0.159313
nrv3	-0.14523	0.112209
Dmel\CG12333	-0.14506	0.245654
Stt3A	-0.14483	0.526025
Dmel\CG17514	-0.14476	0.451129
nst	-0.14443	0.474338
eIF2beta	-0.14371	0.800929
Dmel\CG6664	-0.14344	0.190784
Vha100-1	-0.14327	0.604694
mbf1	-0.14293	0.1189
Cg17746	-0.14225	0.202992
Ranbp9	-0.14215	0.318229
Sec24CD	-0.14169	0.608664
dSpb1	-0.14115	0.360462
CCT5	-0.14052	0.907703
mats	-0.14033	0.298599
Nulp1	-0.14025	0.604795
Dmel\CG8507	-0.14023	0.606815
Dmel\CG17221;DM_7295851	-0.14006	0.282191
Egm	-0.14	0.251971
Rab11	-0.13995	0.416069
Dmel\CG2915	-0.1397	0.416414
Larp4B	-0.13921	0.25939
Obp44a	-0.13901	0.076417
Hexo1	-0.1386	0.214007
hll	-0.13853	0.034297
Dmel\CG5793	-0.13774	0.183703
awd	-0.13735	0.465094
UFSP2	-0.13732	0.539802
Strip	-0.13717	0.396756
Ect4	-0.13574	0.111695
CG1354;CG1354-RA;FlyBase:FBgn0030151	-0.13529	0.746827
meng	-0.13521	0.093375
eIF4B	-0.13502	0.577932
OstDelta	-0.13496	0.629265
lig	-0.13443	0.252188
Ac76E	-0.134	0.531772
CCT4	-0.13355	1.10484
Dbp73D	-0.13332	0.253381
Pbgs	-0.13328	0.400164
CG5822	-0.13326	0.127368
eIF4E1	-0.13305	0.363062
Dmel\CG1236	-0.13256	0.1759
mRpL9	-0.13254	0.178008
Klp10A	-0.13248	0.246476
Cpsf100	-0.13241	0.147493
CG18603;BcDNA:RE63764;Dmel\CG17715;BcDNA:RE63764;Dmel\CG17715	-0.13231	0.085579
Dmel\CG3071	-0.13149	0.173857
Dmel\CG4662	-0.13094	0.173138
DNaseII	-0.1309	0.102307
BcDNA.LD23634	-0.13084	0.499891
par-1	-0.13083	0.205565
Dmel\CG17109	-0.13038	0.036335
Gmd	-0.13001	0.430625
melt	-0.1295	0.137883
Dmel\CG12608	-0.12946	0.147112
Gclm	-0.12926	0.173588
RpS20	-0.12887	0.150332
Tep2	-0.12728	0.21025
Dmel\CG8320	-0.1269	0.335435
nmd	-0.12661	0.464444
Rab10	-0.12569	0.277334
cact	-0.12568	0.31418
Slh	-0.12494	0.844488
Dlc90F	-0.12448	0.780581
Ugt37D1	-0.12418	0.200367
Srp19	-0.12412	0.256732
TrpRS	-0.12405	0.271467
Arf79F	-0.12351	0.526481
Dmel\CG8397	-0.12339	0.104819
AANATL2	-0.12318	0.082277
Scox	-0.12301	0.317248
Cyp6v1	-0.12274	0.085663
OXA1L	-0.12266	0.202573
GCS2alpha	-0.1222	0.374032
Sgt1	-0.12212	0.23781
mod	-0.12204	0.445882
CG10162	-0.12191	0.513949
Smyd5	-0.12166	0.477502
MESR6	-0.12114	0.120914
Dmel\CG31689	-0.12062	0.224758
Dmel\CG9853;FlyBase:FBgn0086605	-0.12037	0.371953
AP-1gamma	-0.12036	0.592294
RpII215	-0.12033	0.308714
Usp16-45	-0.12021	0.102307
PAPLA1	-0.12002	0.517128
Dmel\CG15717	-0.11947	0.143538
Clect27	-0.11804	0.192984
eIF5B	-0.118	0.496033
Pex3	-0.11781	0.252654
CCT3	-0.11699	0.523784
Mnt	-0.11675	0.108275
egl	-0.1162	0.402941
mt:ND4L	-0.11612	0.070312
Fim	-0.11611	0.257041
MFS3	-0.11598	0.063259
Cyt-b5	-0.11583	0.110476
Tom70	-0.11556	0.704568
Caper	-0.11532	0.416069
Dmel\CG30069	-0.11472	0.224845
Ssadh	-0.11463	0.200378
Dmel\CG2076	-0.11456	0.216932
Acox57D-p	-0.11447	0.063259
Yif1	-0.11445	0.447223
gpp	-0.11442	0.079005
UQCR-C1	-0.11369	0.228148
Dmel\CG42307	-0.11344	0.159781
Dmel\CG7857	-0.11331	0.530111
Pabp2	-0.11319	0.126009
ATPsynB	-0.11285	0.140255
CCT2	-0.1127	0.674006
SpdS	-0.11234	0.058959
Cpr65Ea	-0.1113	0.085603
BcDNA:RE33866	-0.11123	0.020156
Impbeta11	-0.11096	0.097395
snf	-0.11095	0.2482
glo	-0.11085	0.522459
anon-EST:fe2C9;CG3760-RB;FlyBase:FBgn0022343;FBgn0022343	-0.1107	0.529262
Pfdn6	-0.11049	0.248064
CG15655	-0.11025	0.116656
Dmel\CG3909	-0.11013	0.518429
Pmi	-0.10989	0.107032
Dmel\CG18600	-0.10958	0.070088
FBpp0072605;FlyBase:FBgn0035213;FlyBase:FBgn0035213	-0.10913	0.339305
ldlCp	-0.10912	0.360711
ECSIT	-0.10878	0.496033
Dmel\CG14411	-0.10868	0.104184
Tmem63	-0.10805	0.154276
Dmel\CG7246	-0.10805	0.424769
Gp150	-0.10725	0.019463
tn	-0.10689	0.060759
Arf102F	-0.10639	0.383837
CG4603-RA;dYOD1;FlyBase:FBgn0035593	-0.10628	0.384019
RabGGTalpha	-0.10616	0.245852
AsnRS	-0.10563	0.428933
Lcp65Ae	-0.1055	0.105271
Cht6	-0.10531	0.37702
Rat1	-0.10381	0.068955
FlyBase:FBgn0038046	-0.10373	0.244825
Pop2	-0.10354	0.134346
mEFTu2	-0.10282	0.238978
Ent2	-0.10277	0.415667
Ubc2	-0.10275	0.153605
Idh3a	-0.10255	0.168753
CLIP-190	-0.10251	0.248991
CG18815-RA;APT1;Dmel\CG18815	-0.10235	0.071767
CT9987	-0.10216	0.119072
qm	-0.10214	0.125866
Sac1	-0.10176	0.560932
CG2396	-0.10153	0.179228
Dmel\CG17738	-0.10137	0.085603
BcDNA:RH45308;Dmel\CG3566;Dmel\CG3566	-0.10098	0.452774
NimC2	-0.10085	0.020156
HnRNP-K	-0.10023	0.216975
Pgant3	-0.0998	0.093442
Snx3	-0.09945	0.204343
Dmel\CG4335	-0.09882	0.018649
EMC3	-0.09859	0.344265
colt	-0.09847	0.323001
Syx5	-0.09845	0.970107
Arp10	-0.09832	0.319444
IleRS	-0.09781	0.520574
Pi4KIIalpha	-0.09751	0.182122
Dmel\CG1703	-0.09747	0.196848
CG14729	-0.09677	0.104184
Ttd14	-0.09676	0.070312
Dmel\CG10237	-0.09646	0.191582
Dmel\CG13185	-0.09552	0.060759
Dmel\CG3500	-0.0951	0.268414
CT1789	-0.09506	0.078893
Ero1L	-0.09467	0.101858
nec	-0.09424	0.133327
FlyBase:FBgn0033698	-0.0942	0.214503
Dmel\CG8545	-0.0933	0.223606
Dmel\CG6454	-0.09316	0.798996
endos	-0.09308	0.023299
CCT7	-0.09288	0.502773
vls	-0.09283	0.058215
Gos28	-0.0927	0.015865
CG4196	-0.09268	0.063309
Nlp	-0.09198	0.148395
Gs1	-0.09186	0.173857
nuf	-0.09173	0.160569
Dmel\CG7724	-0.09169	0.056208
CCT6	-0.09165	0.321626
p24-1	-0.09128	0.205725
EG:33C11.3;Dmel\CG3638;EG:33C11.3;BG00376;FlyBase:FBgn0261444;CG3638	-0.09123	0.068252
casp	-0.09077	0.437815
PNPase	-0.09073	0.243949
peng	-0.09061	0.119072
RtcB	-0.09057	0.198318
HSP20	-0.09049	0.050866
Dmel\CG7718	-0.09008	0.248415
cmb	-0.08909	0.064496
papi	-0.08897	0.17268
Dmel\CG2233	-0.08848	0.050866
Hn	-0.08825	0.013997
anon-WO0172774.89	-0.08783	0.289561
Dmel\CG43346	-0.08779	0.137541
Dmel\CG7675	-0.08646	0.16699
Sec23	-0.08635	0.238718
15-Sep	-0.08585	0.174911
eIF2gamma	-0.08567	0.832891
ksh	-0.08548	0.308
PIG-B	-0.08534	0.14348
PpD3	-0.0853	0.455331
nonA	-0.08519	0.173138
Atg7	-0.08515	0.066381
Nsf2	-0.08506	0.38602
Ask1	-0.08488	0.090914
GMF	-0.08376	0.183054
Dmel\CG5854	-0.0837	0.102307
toc	-0.08369	0.053454
Cpr	-0.08319	0.256309
Art3	-0.08319	0.075735
fray	-0.08296	0.215007
Dmel\CG12237	-0.08269	0.100413
Not3	-0.0815	0.029474
Bub3	-0.08139	0.339087
CG11688;CG8775	-0.08131	0.405823
3;3;anon-87Ab	-0.08088	0.082277
SmydA-4	-0.08087	0.072542
CG117799	-0.08073	0.192726
Trxr-2	-0.08065	0.06104
IMP	-0.08058	0.177658
ApepP	-0.08025	0.259393
Uck	-0.08016	0.116656
eIF4A	-0.08	0.260887
Echs1	-0.0799	0.192928
rngo	-0.07941	0.09797
regucalcin	-0.07932	0.063139
Dak1	-0.07921	0.256867
Dmel\CG11858	-0.07871	0.203159
Su(dx)	-0.07811	0.032936
Dmel\CG2852	-0.07809	0.532139
Dmel\CG4825;ptdss1	-0.07764	0.166996
GPHR	-0.0775	0.084482
Sptr	-0.07719	0.053454
bcn92	-0.07613	0.089871
CG5364	-0.07557	0.506647
cg4266	-0.07461	0.213875
rump	-0.07398	0.131583
crn	-0.07383	0.037095
EMC8-9	-0.0736	0.465094
alpha-Est7	-0.07342	0.042872
Rab18	-0.07332	0.571547
GstE11	-0.07318	0.178344
TwdlG	-0.07297	0.064075
Gel	-0.07297	0.082277
Usp10	-0.07286	0.104184
GH07925p	-0.07225	0.161401
Dmel\CG12065	-0.07213	0.141491
Non1	-0.07204	0.043589
Tsp42Ef	-0.07188	0.117545
Cht10	-0.07178	0.048643
Dmel\CG5381	-0.07162	0.086748
FlyBase:FBgn0261387	-0.07076	0.085603
CG9662-RA;FlyBase:FBgn0031529	-0.07067	0.09069
Efa6	-0.07001	0.0367
dl	-0.06985	0.102534
Droj2	-0.06927	0.392232
Srlp	-0.06826	0.137541
Dmel\CG5787	-0.06794	0.103073
FlyBase:FBgn0034073	-0.06776	0.068955
fmt	-0.06748	0.120812
Dmel\CG3505	-0.06732	0.138017
Gbs-76A	-0.0669	0.074644
Smyd4-4	-0.06631	0.253881
Sec3	-0.06612	0.117207
Dmel\CG17493	-0.06608	0.131237
pit	-0.06605	0.161943
CSN7	-0.0651	0.102534
Cda4	-0.06508	0.112362
FlyBase:FBgn0032799	-0.06464	0.474338
Dmel\CG2794	-0.06464	0.061794
Dip-B	-0.06398	0.26295
Grx1	-0.06341	0.081716
Srp72	-0.06278	0.201618
park	-0.0627	0.1382
Dmel\CG6012	-0.06266	0.023293
Hsp83	-0.06225	0.226322
Elp2	-0.06215	0.066381
Dmel\CG7289	-0.06149	0.084796
Dmel\CG5756	-0.06125	0.1124
Srp54	-0.06076	0.112209
dare	-0.05993	0.048772
Fib	-0.05991	0.206077
Dmel\CG11585	-0.05923	0.015865
Coq4;FlyBase:FBgn0052174	-0.05921	0.06104
Sra-1	-0.05916	0.117278
vib	-0.05819	0.131483
Srp14	-0.05801	0.132843
Msp300	-0.0578	0.13263
DhpD	-0.0577	0.077937
PPO1	-0.05766	0.064809
Dmel\CG31548	-0.05761	0.160986
Art1	-0.05746	0.159781
Mthfs	-0.05714	0.014416
Dad1	-0.05692	0.109627
ps	-0.05616	0.092037
Rilpl	-0.05616	0.141253
Rab35	-0.0547	0.082575
Dmel\CG4199;EG:22E5.5	-0.05451	0.077632
Dmel\CG13887	-0.0542	0.242552
Ca-alpha1D	-0.05364	0.010078
Tsp42Eg	-0.05326	0.025446
Dm_3R:88623	-0.05313	0.145191
Paics;ade5	-0.05297	0.026932
polybromo	-0.05226	0.042019
CT39634	-0.0517	0.037095
Khc-73	-0.05158	0.14348
DS03431.1	-0.05156	0.020156
Nadsyn	-0.05137	0.116656
Clbn	-0.05083	0.14573
FlyBase:FBgn0030966	-0.05073	0.040626
Nup44A	-0.05047	0.066688
D2hgdh	-0.05018	0.120062
Dmel\CG14480	-0.04989	0.114477
anon-AE003501.1;Dmel\CG32576	-0.04983	0.14348
312	-0.04969	0.028236
Vajk1	-0.04956	0.015404
porin	-0.04942	0.06018
Dmel\CG5728	-0.04919	0.244872
Fer2LCH	-0.0491	0.035029
Gprk2	-0.04908	0.050373
Sce	-0.04878	0.023293
FlyBase:FBgn0032258	-0.04824	0.040595
AP-1mu	-0.04757	0.127713
snRNP-U1-70K	-0.04736	0.022913
COX6B	-0.04722	0.059966
BEST:GH25016	-0.04676	0.084974
Dmel\CG5131	-0.04661	0.064809
TpnC73F	-0.04647	0.074505
ReepB	-0.04626	0.09838
Dmel\CG5028	-0.04522	0.050866
Cul3	-0.04489	0.079221
CG7738	-0.04487	0.005563
Fpps	-0.04487	0.066381
FOHSDR	-0.04484	0.062729
MCU	-0.04417	0.064809
Gale	-0.04411	0.034242
ND-B16.6	-0.04408	0.019177
Dmel\CG7133	-0.04407	0.069411
nclb	-0.04379	0.09259
Dmel\CG6230	-0.04355	0.360462
Q9VP46;Dmel\CG7324	-0.04349	0.049391
tzn	-0.04329	0.020156
Hacd2	-0.04262	0.022688
Opa1	-0.04206	0.122272
Scamp	-0.04158	0.104691
ics	-0.04146	0.050866
Arts;Apl;Apl;Arts	-0.04106	0.157798
CT24026	-0.04078	0.070681
Fatp1	-0.04062	0.073347
Stip1	-0.04011	0.178344
Trs31	-0.03996	0.03871
Dph5	-0.03964	0.042802
scramb1	-0.0392	0.077735
Nuak1	-0.03912	0.081592
RpL38	-0.03848	0.030775
Not10	-0.03837	0.042802
Sec31	-0.03814	0.102725
Dmel\CG18278	-0.03803	0.015455
ThrRS	-0.03791	0.346423
RtGEF	-0.03761	0.05333
cm	-0.03704	0.09182
cg	-0.03702	0.024933
up	-0.03701	0.054647
Stt3B	-0.03663	0.108064
Dmel\CG6178	-0.03655	0.027093
Pfdn2	-0.03636	0.056735
Cpr60D	-0.03629	0.033435
ifc	-0.0359	0.064075
Dmel\CG6028	-0.03523	0.076018
Ada	-0.03516	0.018083
Mob4	-0.03481	0.073347
Prx3	-0.03468	0.067371
Dhod	-0.03447	0.069266
Pkn	-0.0344	0.095497
PPP4R2r	-0.03337	0.027093
p38c	-0.03273	0.005965
Nmdmc	-0.03267	0.034382
stac	-0.03238	0.070312
Dmel\CG10550	-0.03236	0.020881
CoRest	-0.03223	0.020453
Dmel\CG7946	-0.03214	0.039093
BcDNA:GH07921	-0.03203	0.068955
Nup43	-0.03107	0.108064
VhaAC45	-0.03103	0.034222
ScsbetaG	-0.03055	0.02537
sxc	-0.02997	0.090914
Sdc	-0.02956	0.017989
FlyBase:FBgn0031711;Dmel\CG6907	-0.02905	0.06104
cg6961;Dmel\CG18259	-0.02858	0.022913
zormin	-0.02844	0.034382
LD24073p	-0.02834	0.020881
Dark	-0.02726	0.012908
rtet	-0.02665	0.020817
cher	-0.02641	0.027093
sals	-0.02616	0.023293
Dmel\CG9512	-0.02556	0.033406
g	-0.02537	0.030055
Fs(2)Ket	-0.02532	0.102534
Tb	-0.02517	0.019373
IMP	-0.02496	0.046342
Dmel\CG13046	-0.02478	0.047489
Cyp6d4	-0.02477	0.033406
Dmel\CG11158	-0.02475	0.028854
Dmel\CG18003	-0.02437	0.006331
GCS2beta	-0.02431	0.066872
Su(P)	-0.02402	0.042802
SerRS	-0.02357	0.065426
hfp	-0.02348	0.061806
Dmel\CG8468	-0.02325	0.033024
Gart	-0.02317	0.016588
Dmel\CG34132	-0.02311	0.020475
Dmel\CG15093;FlyBase:FBgn0034390	-0.0229	0.051119
FlyBase:FBgn0036300	-0.02285	0.020156
Dmel\CG10672	-0.02198	0.060235
Dmel\CG6724;FlyBase:FBgn0032298	-0.02168	0.020475
Dmel\CG15099;FlyBase:FBgn0034400	-0.02159	0.032936
Dmel\CG18547	-0.02105	0.009654
COX5B	-0.02082	0.027093
aux	-0.02074	0.009654
Khc	-0.02069	0.051237
ND-20	-0.02025	0.020156
Ank2	-0.02016	0.020156
Sccpdh2	-0.01921	0.016588
alphaTub84B;alphaTub84D	-0.01917	0.030546
betaTub56D	-0.01862	0.028236
FlyBase:FBgn0039828	-0.01858	0.01552
Hsp23	-0.01838	0.005563
eIF4H1	-0.01829	0.046342
Snx6	-0.01819	0.04062
Vha36-1	-0.01803	0.027181
Eb1	-0.01773	0.04877
TyrRS-m	-0.01766	0.020156
CIAPIN1	-0.01764	0.017639
GstE3	-0.01662	0.012255
Fer1HCH	-0.01648	0.010113
Upf1	-0.01578	0.013627
scaf	-0.01565	0.017639
Dmel\CG9356	-0.01564	0.006233
Phb2	-0.01539	0.035972
CG3884-RB;CG3884	-0.01505	0.002478
vlc	-0.0145	0.029556
Patronin	-0.01439	0.037226
PIG-O	-0.01431	0.021796
Sbf	-0.01428	0.020156
Dmel\CG2034	-0.01422	0.040626
ced-6	-0.01411	0.019373
poly	-0.01371	0.015455
Cpr47Eg	-0.01344	0.014007
kra	-0.01335	0.031164
eIF2Bdelta	-0.01317	0.032765
Tep3	-0.01249	0.020946
CalpB	-0.01243	0.020913
Ns1	-0.01224	0.012356
Prat	-0.01218	0.013218
c-SPH35	-0.01141	0.017989
schlank	-0.01135	0.012908
Nup205	-0.01131	0.017639
CT30701	-0.011	0.012255
PAN2	-0.0109	0.006233
Dmel\CG32069	-0.01085	0.013179
Sms	-0.01068	0.017639
Acn	-0.0105	0.018649
Letm1	-0.01011	0.0227
Dmel\CG31705	-0.00992	0.0119
Dmel\CG3262	-0.00989	0.017611
Hml	-0.00949	0.010734
pot	-0.00944	0.018649
Vps28	-0.00911	0.018526
pio	-0.00905	0.012215
anon-WO0118547.410	-0.00847	0.004295
BcDNA:RE67445;Dmel\CG2811;FlyBase:FBgn0035082	-0.00791	0.00696
mt:ATPase8	-0.00779	0.01165
UQCR-C2	-0.00747	0.012215
FlyBase:FBgn0051935	-0.00722	0.005498
asrij	-0.00676	0.003338
Dmel\CG10425	-0.00654	0.009945
Vamp7	-0.00651	0.00696
i207	-0.00628	0.018336
Gmer	-0.00549	0.007534
GlyRS	-0.00533	0.016588
Axs	-0.00531	0.00696
BcDNA:LD24586	-0.00487	0.009654
loco	-0.00479	0.004553
Rox8	-0.00439	0.005965
Mical	-0.00436	0.003338
cg9143	-0.00422	0.006233
mIF2	-0.00365	0.006233
c12.2	-0.00361	0.008867
car	-0.00324	0.005563
mthl9	-0.00312	0.001303
anon-WO0172774.58	-0.00267	0.003717
ATPW	-0.00179	0.001497
Dmel\CG6567	-0.00147	0.001999
RagA-B	-0.00137	0.003287
Eglp2	-0.00117	0.000507
Gdi	-0.00089	0.002075
CG11016;Dmel\CG31688;CG11017	-0.00075	0.000507
Dmel\CG30392	0.000153	0.000246
shot	0.000361	0.00058
AdenoK	0.000443	0.00058
Dmel\CG6180	0.000593	0.00106
Ubr1	0.001243	0.001171
Plap	0.001732	0.002885
FlyBase:FBgn0033548	0.001752	0.002885
Nsun2	0.001786	0.004573
Zw10	0.00198	0.005498
Mtap	0.002029	0.001203
Pcyt1	0.002053	0.001171
Saf-B	0.002546	0.004611
Dmel\CG1299;SP18	0.002557	0.002594
Sras	0.002869	0.004006
Shark	0.002912	0.002976
U2af50	0.003513	0.004695
FlyBase:FBgn0035532	0.003645	0.005563
Best2	0.003709	0.00696
KFase	0.003803	0.005965
alphaTub85E	0.003963	0.006233
CG10977;Dmel\CG33523;CG32410;Dmel\CG33523	0.004066	0.006222
kermit	0.004075	0.002976
Rad23	0.004254	0.008226
Cyp6g1	0.005432	0.001329
DS01368.1	0.00576	0.006233
Dmel\CG9257	0.0059	0.012538
Pfdn5	0.006002	0.013392
ReepA	0.006227	0.007649
FlyBase:FBgn0038471	0.006411	0.005439
l(2)09851	0.006616	0.019373
Rtnl1	0.007578	0.020156
Rel	0.007619	0.014938
fs(1)K10	0.008447	0.010113
Alg1	0.008752	0.017989
Dmel\CG2004	0.008866	0.013627
Alg2	0.009038	0.030546
SMAP	0.009386	0.035657
Dmel\CG8086	0.0095	0.017639
CSN5	0.009666	0.012356
Dera	0.009984	0.015865
AMPKalpha	0.010027	0.010734
Rtnl1	0.010285	0.017989
Dmel\CG11334;FlyBase:FBgn0039849	0.010443	0.012255
CG31367	0.011055	0.008226
SmydA-3	0.011362	0.010225
VhaSFD	0.011615	0.020156
Dmel\CG5510	0.011631	0.028068
ATPsyngamma	0.012052	0.017989
Epg5	0.012113	0.048772
Dmel\CG6084	0.012115	0.006152
Fas2	0.012317	0.012381
sowah	0.012415	0.008548
htt	0.013354	0.018649
Act42A	0.013681	0.019177
CtBP	0.013691	0.020453
Clc	0.013776	0.015961
Chd64	0.014107	0.064154
Dmel\CG8064	0.014544	0.041662
Cad99C	0.014594	0.017989
Sirt4	0.014661	0.020156
Dmel\CG9498	0.015201	0.016343
Dmel\CG1227	0.015242	0.012063
Klc	0.015257	0.041166
Gpat4	0.015327	0.036335
VhaAC39-1	0.015598	0.022376
Ide	0.01583	0.019463
Mccc2	0.016105	0.04062
Hrb98DE	0.016177	0.031841
Dgkepsilon	0.016206	0.012908
Dmel\CG7889	0.016276	0.033596
FlyBase:FBgn0011824	0.016383	0.027093
Gld	0.016475	0.005965
eIF2Bepsilon	0.017435	0.040595
RpL24-like	0.017929	0.035927
FlyBase:FBgn0027572	0.018041	0.043012
tral	0.018318	0.04472
Rtc1	0.018649	0.034242
Dmel\CG11811	0.019166	0.028854
Dmel\CG5828	0.019245	0.014288
CG30491;CG30495	0.019629	0.018536
RFeSP	0.019793	0.031164
Kap-alpha1	0.019893	0.070312
Dmel\CG15822	0.020486	0.014055
FlyBase:FBgn0027583	0.020799	0.016588
fabp	0.020884	0.015865
ATP8A	0.021631	0.053919
Dmel\CG14285	0.021661	0.034242
Map205	0.022797	0.033406
PMCA	0.023086	0.070062
BcDNA:RE67729	0.023414	0.012356
stc	0.023437	0.012046
Synd	0.023546	0.033406
gbb	0.024555	0.027093
Dmel\CG8187	0.025034	0.029474
CAP	0.025086	0.035173
Dmel\CG17271	0.02518	0.019373
Dmel\CG7044	0.025252	0.02727
Arpc3A	0.025507	0.038122
mt:CoII	0.025538	0.032936
Dmel\CG5555	0.025611	0.042317
betaTub85D	0.026047	0.049825
alphaSnap	0.026215	0.071547
Traf6	0.02643	0.020946
Dmel\CG6195	0.026564	0.063309
gig	0.026574	0.021756
prod	0.026798	0.016588
sw;sw;sw;sw;sw;sw;sw;sw;sw;sw;sw;sw;sw;Sdic2;Sdic1;Sdic2;sw	0.026864	0.098373
anon-WO0118547.344	0.026997	0.016588
eIF1A	0.027026	0.030546
Mtch	0.027295	0.061682
Vps60	0.027346	0.070312
RagC-D	0.028069	0.03515
Sap-r	0.028642	0.02348
Tbc1d15-17	0.028656	0.040857
Dmel\CG1902	0.029158	0.063782
Mipp2	0.029251	0.030055
Osbp	0.029498	0.100095
Cpr49Ah	0.029796	0.016588
Mcm3	0.029882	0.04894
plx	0.030172	0.056536
Psi	0.030177	0.048643
Nopp140	0.030212	0.071767
Dmel\CG8003	0.030325	0.04673
poe	0.030758	0.093379
anne	0.031117	0.014376
AQP	0.031188	0.020156
vir	0.03123	0.036335
SelT	0.031313	0.020453
Nrg	0.03132	0.050265
DNApol-delta	0.031345	0.013627
Dmel\CG13124	0.031556	0.022376
Trxr-1	0.031722	0.082277
TwdlS	0.031977	0.032987
FlyBase:FBgn0031909	0.032022	0.028854
Tsp42Ee	0.03204	0.032936
Arp2	0.03258	0.115144
AP-1sigma	0.032616	0.065426
Dhc64C	0.032726	0.137183
CkIIalpha	0.03291	0.064809
spag	0.032959	0.028854
Uba1	0.033113	0.110125
ND-PDSW	0.033266	0.033884
GNBP3	0.033269	0.064075
Dap160	0.033364	0.214007
ESTS:172F5T	0.033403	0.010113
FlyBase:FBgn0032430	0.033478	0.09182
teq	0.033544	0.031877
Ars2	0.033963	0.096575
Sardh	0.034184	0.008867
UQCR-14	0.034811	0.050558
rho-4	0.034825	0.035441
QC	0.035398	0.036335
Sxl	0.03561	0.016588
sqh	0.03565	0.040626
Snap24	0.035841	0.110358
msk	0.035904	0.217612
CG16804	0.036567	0.051069
Ufm1	0.03673	0.047439
Dyb	0.036838	0.058801
LManII	0.036939	0.071124
mbm	0.036961	0.013024
1;FlyBase:FBgn0030518	0.037456	0.041166
Sf3b3	0.037669	0.114477
CG13638	0.038135	0.026442
zf30C	0.038135	0.020497
Mccc1	0.038329	0.08509
Dmel\CG4806	0.038477	0.017737
Rok	0.038714	0.030546
l(3)72Dr	0.038852	0.063309
Jon65Aiii	0.039909	0.009288
cg7461	0.04003	0.088954
EndoGI	0.040071	0.190784
Cndp2	0.040145	0.107303
mago	0.040209	0.140396
Got2	0.040317	0.070312
Rab8	0.040491	0.060882
ETFB	0.04075	0.09325
Sirt2	0.040802	0.040626
Hmt-1	0.040823	0.046274
Acbp2	0.041004	0.020453
twin	0.041036	0.130549
Nup160	0.041346	0.057247
krz	0.041512	0.092936
Dmel\CG5903	0.041603	0.061485
Vha26	0.0421	0.083108
Galphai	0.042384	0.058801
Rcd-1	0.042575	0.075386
yellow-d2	0.043049	0.049825
Bap111	0.04325	0.028333
ras	0.04327	0.045121
AFG3L2	0.043707	0.093414
eff	0.043761	0.07731
Pep	0.043823	0.0827
sesB	0.043855	0.081716
Cpsf160	0.043922	0.073347
Dmel\CG1407	0.044521	0.041166
Eip75B	0.044664	0.043697
dco	0.044814	0.324484
rgn	0.044825	0.050373
Nepl19	0.044828	0.033406
FlyBase:FBgn0037743	0.045014	0.076018
AOX2	0.045221	0.090976
eIF2Bgamma	0.045256	0.224758
PRL-1	0.045474	0.192859
Dmel\CG8032	0.045505	0.140898
zip	0.045571	0.037095
hoe2	0.04577	0.014367
Elp1	0.045888	0.093379
Dmel\CG5946	0.046562	0.104184
Idgf6	0.046649	0.086748
Nurf-38	0.046697	0.130786
CkIalpha	0.047232	0.119674
Dmel\CG10413	0.047327	0.063782
Ts	0.047532	0.048643
Mvd	0.047606	0.045121
Cul1	0.047653	0.196848
uex	0.047689	0.063259
yip7	0.048457	0.008391
pnut	0.048654	0.030238
Arl8	0.048753	0.104009
Dmel\CG9330	0.049117	0.154597
pcm	0.049168	0.104691
CG32689;CG32689;BcDNA:GH09358;CG2967;FBpp0111587;CG32689;Dmel\CG34408;FBpp0111587	0.049295	0.119476
Spat	0.049561	0.012255
Dmel\CG31751	0.049668	0.04472
Dlic	0.049733	0.154968
chas	0.050079	0.104184
fw	0.050381	0.072569
lark	0.05039	0.143828
mt:Cyt-b	0.05072	0.013997
CSN4	0.05083	0.154597
SmD2	0.051009	0.267368
RhoGDI	0.051353	0.060882
mys	0.051679	0.077705
Dmel\CG13392	0.052105	0.040595
Cpsf6;FlyBase:FBgn0035872	0.05289	0.078037
Dmel\CG14407	0.053086	0.02077
trio	0.053447	0.01663
Arp1	0.053884	0.117119
ATPsynD	0.054058	0.058439
Drp1	0.054107	0.274277
LManII	0.054208	0.101858
Vha68-2	0.054417	0.093379
ref(2)P	0.055212	0.081716
Dmel\CG10126;CT28495	0.055901	0.084482
FK506-bp1	0.056545	0.158909
CREG	0.056904	0.027181
AGO2	0.056936	0.183301
Ank	0.057083	0.101858
fliI	0.057476	0.119476
Vps26	0.057644	0.127713
Ntf-2	0.057888	0.224845
Dis3l2	0.058361	0.05333
Tomosyn	0.058443	0.225369
FlyBase:FBgn0030251;Dmel\CG2145	0.059162	0.066688
ox	0.059259	0.070312
Hrs	0.059421	0.08114
SmD1	0.059456	0.02348
Nup37	0.059811	0.150055
msps	0.06041	0.192209
Rab2	0.060624	0.197983
Elys	0.060893	0.128039
GckIII	0.061226	0.082024
DCTN2-p50	0.06128	0.137198
Pdha	0.061691	0.101858
lic	0.061699	0.323418
ZAP3	0.0619	0.046446
Gdh	0.061945	0.119072
Vha55	0.063676	0.119072
FlyBase:FBgn0266448	0.063805	0.071153
TBCD	0.064438	0.0827
atl	0.064464	0.223606
SH3PX1	0.064518	0.164498
ste24a	0.064744	0.289417
Prp6	0.065079	0.130299
FlyBase:FBgn0030239	0.065132	0.04472
FlyBase:FBgn0034142	0.065281	0.161887
Dpck	0.065453	0.190671
nop5	0.06546	0.177218
Ubr3	0.065494	0.126066
SF1	0.065806	0.057477
CTPsyn	0.065826	0.053578
Dmel\CG12512	0.065912	0.086748
ebi	0.065947	0.033472
Art8	0.066183	0.146347
Vps16A	0.066204	0.064075
Dmel\CG5290	0.066301	0.119476
eIF2Bbeta	0.066592	0.271018
fand	0.066814	0.013997
Ykt6	0.06693	0.315769
Cyp28a5	0.067499	0.072903
Nop56	0.067964	0.157365
RH61753p	0.068126	0.061794
Dmel\CG7791	0.068214	0.091036
BcDNA:RH42907	0.068995	0.093442
Ama	0.069157	0.020946
Cpr78Cc	0.069158	0.02727
Sar1	0.069159	0.135326
2-Sep	0.069533	0.049825
Dmel\CG11444	0.069685	0.103175
Asun	0.069775	0.061682
FlyBase:FBgn0037573	0.070634	0.371953
Dmel\CG6638	0.071085	0.32743
Prp8	0.071512	0.252899
SelR	0.071569	0.048523
Acsl	0.072615	0.175613
Dmel\CG1674	0.072776	0.103073
ari-1	0.072807	0.10877
Dmel\CG5687	0.073121	0.016588
Rab7	0.073322	0.161732
BicD	0.073974	0.138017
thoc7	0.074103	0.070088
tyf	0.074114	0.150332
U4-U6-60K	0.07428	0.154078
fau	0.074577	0.040542
enc	0.074588	0.070237
stw	0.075563	0.101633
Papss	0.075941	0.195935
CycY	0.07705	0.082543
Dmel\CG3107;FlyBase:FBgn0033005	0.077282	0.347726
Lamp1	0.077388	0.071767
PpV	0.077449	0.246044
dHspB8	0.078017	0.060203
Snx1	0.078021	0.147905
mIF3	0.07828	0.214007
alien	0.078423	0.428933
Mpcp2	0.078521	0.274579
pzg	0.078533	0.101858
Sf3b1	0.078917	0.165085
MAPk-Ak2	0.07913	0.215007
Fdx2	0.079257	0.101858
TfIIS	0.080312	0.371991
TSG101	0.080663	0.232693
Scsalpha1	0.080981	0.248991
salt	0.081087	0.01552
PRP4;PRP4;prp4;PRP4	0.081529	0.039382
MRP	0.081852	0.136762
FlyBase:FBgn0028744	0.081867	0.206174
Dmel\CG8778	0.082503	0.28132
Tap42	0.082641	0.066872
Abp1	0.082935	0.226918
Dmel\CG7966	0.083148	0.063086
ELOVL	0.083234	0.103073
Phf5a	0.083379	0.177171
Msp300	0.083894	0.15812
Tdrd3	0.084056	0.28985
Dmel\CG1815	0.084413	0.125341
Dmel\CG2767	0.084655	0.160105
Not1	0.08476	0.293153
Chchd3	0.084925	0.048523
Dmel\CG1532	0.085205	0.134187
Dmel\CG7910	0.08523	0.117266
FlyBase:FBgn0052857	0.085392	0.082024
Dmel\CG31098	0.08542	0.217019
faf	0.085643	0.323001
Art7	0.085937	0.133196
Mms19	0.086185	0.364421
Dmel\CG15554	0.086225	0.076425
N	0.086505	0.030546
EG:171E4.4	0.086712	0.328382
uzip	0.086769	0.133327
38C.55	0.086833	0.115685
udt	0.087237	0.159076
cora	0.087313	0.158417
Gpo1	0.087506	0.127005
Paf-AHalpha	0.087927	0.119713
Css2	0.088117	0.033472
chb	0.088358	0.359572
Dmel\CG3704	0.088379	0.088449
I-2	0.088394	0.103073
l(3)07882	0.088452	0.172248
Fdh	0.088492	0.341988
Caf1	0.088852	0.228552
Dmel\CG8004	0.089058	0.100544
Rrp46	0.089241	0.207132
PAN3	0.089241	0.213012
Fum1	0.089451	0.205741
AnxB11	0.089767	0.196848
Cyt-c1	0.089957	0.136664
Idh3b	0.090035	0.124678
CG33091	0.090157	0.033024
Nepl18	0.090536	0.21824
Taf4	0.090841	0.028854
hook	0.090875	0.393644
Prosbeta6	0.090878	0.217677
Dmel\CG7789	0.090911	0.228148
CG9416-PA	0.091327	0.144383
Non2	0.091704	0.226322
cN-IIIB	0.09186	0.060882
Nrd1	0.09196	0.275353
Cul2	0.092191	0.339593
Pex16	0.092212	0.218772
Rint1	0.092443	0.062226
ND-23	0.09263	0.177218
Idgf2	0.092853	0.158417
Spt6	0.092874	0.1338
Usp5	0.093111	0.227826
IntS3	0.093132	0.1777
Mpi	0.093246	0.149242
Dmel\CG7139	0.093367	0.020156
Dsor1	0.09374	0.04537
CG10220	0.094027	0.225366
Dmel\CG2310	0.094039	0.069838
Tsf3	0.094203	0.033508
CG2858;CG18680;Dmel\CG30427	0.095049	0.126726
Dmel\CG31102;CG10634	0.095105	0.100306
Patr-1	0.095117	0.326193
kis	0.09547	0.229548
Upf2	0.095757	0.080562
AsnRS-m	0.09586	0.160174
cpb	0.095863	0.323001
Dmel\CG14964	0.095891	0.183054
Dmel\CG4849	0.095928	0.487084
Adk3	0.096281	0.145191
Dmel\CG8199	0.096388	0.323418
10737;Dmel\CG10737;Dmel\CG10737;10737;Dmel\CG10737	0.09657	0.315769
Vps45	0.096916	0.144971
[truncated: 1,843 more rows]
