# Supplementary material for: Mitochondrial fusion and altered beta-oxidation drive muscle wasting in a Drosophila cachexia model
Source: EMBO Rep. 2024 Mar 1;25(4):15. doi: 10.1038/s44319-024-00102-z (PMC11014992; doi:10.1038/s44319-024-00102-z)
Supplement: Supplementary file 6 — Source Data Fig. 4 [file 44319_2024_102_MOESM6_ESM.zip › Figure 4C.xlsx]

## Sheet: Sheet1
w1118	QRasV12ScribRNAi;MHCGAL4 x mCherryRNAi 6 AEL	QRasV12ScribRNAi;MHCGAL4 x marfRNAi (67158) 6 AEL	QRasV12ScribRNAi;MHCGAL4 x foxoRNAi (27656) 6 AEL
3.99095	20.056	12.4358	13.89
0.654363	11.7446	16.2048	10.4145
2.19552	21.2001	10.2565	11.089
1.14258	18.2663	27.5447	12.1018
0.150606	25.4823	26.5048	0.544101
1.01354	41.1623	55.059	23.117
