# Supplementary material for: Mitochondrial fusion and altered beta-oxidation drive muscle wasting in a Drosophila cachexia model
Source: EMBO Rep. 2024 Mar 1;25(4):15. doi: 10.1038/s44319-024-00102-z (PMC11014992; doi:10.1038/s44319-024-00102-z)
Supplement: Supplementary file 6 — Source Data Fig. 4 [file 44319_2024_102_MOESM6_ESM.zip › Figure 4D.xlsx]

## Sheet: Sheet1
Control	RasV12DlgRNAi
0.266746	0.867915
0.172411	0.900367
0.236839	0.398857
0.24641	0.764871
0.352373
