# Supplementary material for: Mitochondrial fusion and altered beta-oxidation drive muscle wasting in a Drosophila cachexia model
Source: EMBO Rep. 2024 Mar 1;25(4):15. doi: 10.1038/s44319-024-00102-z (PMC11014992; doi:10.1038/s44319-024-00102-z)
Supplement: Supplementary file 6 — Source Data Fig. 4 [file 44319_2024_102_MOESM6_ESM.zip › Figure 4I.xlsx]

## Sheet: Sheet1
QRasV12ScribRNAi;MHCGAL4 x mCherryRNAi 7 AEL	QRasV12ScribRNAi;MHCGAL4 x whdRNAi 7 AEL
1.01765	1.12832
0.859227	1.22291
1.06674	1.19676
0.941223	1.14721
1.11516	0.835038
0.837225	1.17397
1.19729	1.29044
0.965487	1.2775
1.23159	1.19501
0.943369
0.728372
0.839313
1.25735
