# Supplementary material for: Mitochondrial fusion and altered beta-oxidation drive muscle wasting in a Drosophila cachexia model
Source: EMBO Rep. 2024 Mar 1;25(4):15. doi: 10.1038/s44319-024-00102-z (PMC11014992; doi:10.1038/s44319-024-00102-z)
Supplement: Supplementary file 6 — Source Data Fig. 4 [file 44319_2024_102_MOESM6_ESM.zip › Figure 4J.xlsx]

## Sheet: Sheet1
QRasV12ScribRNAi;MHCGAL4 x mCherryRNAi 6 AEL	QRasV12ScribRNAi;MHCGAL4 x whdRNAi 6 AEL
1.19287	1.31705
0.918852	1.4836
0.888282	0.943557
1.01053	1.36842
0.757427	2.13616
1.23204	1.78759
