# Supplementary material for: Mitochondrial fusion and altered beta-oxidation drive muscle wasting in a Drosophila cachexia model
Source: EMBO Rep. 2024 Mar 1;25(4):15. doi: 10.1038/s44319-024-00102-z (PMC11014992; doi:10.1038/s44319-024-00102-z)
Supplement: Supplementary file 6 — Source Data Fig. 4 [file 44319_2024_102_MOESM6_ESM.zip › Figure 4N.xlsx]

## Sheet: Sheet1
CPT1A	Muscle Radiation Attentuation
43.1	25.3
56.5	18.7
66.7	18
27.1	38.6
56.1	29.8
44.3	8.4
45.6	40.5
56.9	30.9
29.2	26.9
60.1	21.2
57.7	23.2
49.9	11
31.8	54.7
41.1	20.9
45.9	30.9
41.6	25.3
30.9	46.1
42.5	32.7
39.1	28.4
42.8	31.1
