# Supplementary material for: Mitochondrial fusion and altered beta-oxidation drive muscle wasting in a Drosophila cachexia model
Source: EMBO Rep. 2024 Mar 1;25(4):15. doi: 10.1038/s44319-024-00102-z (PMC11014992; doi:10.1038/s44319-024-00102-z)
Supplement: Supplementary file 6 — Source Data Fig. 4 [file 44319_2024_102_MOESM6_ESM.zip › Figure 4S.xlsx]

## Sheet: Sheet1
Control	C-26
291462	99180
284538	419439
174703	292322
249659	368792
333448	335754
214365	389159
131094	322969
198109	392026
