# Supplementary material for: Mitochondrial fusion and altered beta-oxidation drive muscle wasting in a Drosophila cachexia model
Source: EMBO Rep. 2024 Mar 1;25(4):15. doi: 10.1038/s44319-024-00102-z (PMC11014992; doi:10.1038/s44319-024-00102-z)
Supplement: Supplementary file 6 — Source Data Fig. 4 [file 44319_2024_102_MOESM6_ESM.zip › Figure 4T.xlsx]

## Sheet: Sheet1
Control	C-26
0.253217	0.23107
0.264856	0.344512
0.283515	0.337255
0.358072	0.409175
0.295355	0.856981
0.310593	0.427673
0.250116	0.454664
0.328071	0.549267
