# Supplementary material for: Mitochondrial fusion and altered beta-oxidation drive muscle wasting in a Drosophila cachexia model
Source: EMBO Rep. 2024 Mar 1;25(4):15. doi: 10.1038/s44319-024-00102-z (PMC11014992; doi:10.1038/s44319-024-00102-z)
Supplement: Supplementary file 7 — Source Data Fig. 5 [file 44319_2024_102_MOESM7_ESM.zip]

Archive with 19 entries (19 files):
- Figure 5A.jpg
- Figure 5B.jpg
- Figure 5C.xlsx
- Figure 5D.xlsx
- Figure 5E.jpg
- Figure 5F.jpg
- Figure 5G.xlsx
- Figure 5H.xlsx
- Figure 5I.jpg
- Figure 5J.jpg
- Figure 5K.xlsx
- Figure 5L.jpg
- Figure 5M.jpg
- Figure 5N.xlsx
- Figure 5O.xlsx
- Figure 5P.xlsx
- Figure 5Q.xlsx
- Figure 5R.xlsx
- Figure 5S.jpg
