# Supplementary material for: Mitochondrial fusion and altered beta-oxidation drive muscle wasting in a Drosophila cachexia model
Source: EMBO Rep. 2024 Mar 1;25(4):15. doi: 10.1038/s44319-024-00102-z (PMC11014992; doi:10.1038/s44319-024-00102-z)
Supplement: Supplementary file 7 — Source Data Fig. 5 [file 44319_2024_102_MOESM7_ESM.zip › Figure 5H.xlsx]

## Sheet: Sheet1
QRasV12ScribRNAi;MHCGAL4 x mCherryRNAi 0g/kg Nicotinamide 6 AEL	QRasV12ScribRNAi;MHCGAL4 x mCherryRNAi 1g/kg Nicotinamide 6 AEL
0.923499	0.541569
1.3494	0.676062
0.961932	0.71846
0.834218	0.77934
