# Supplementary material for: Mitochondrial fusion and altered beta-oxidation drive muscle wasting in a Drosophila cachexia model
Source: EMBO Rep. 2024 Mar 1;25(4):15. doi: 10.1038/s44319-024-00102-z (PMC11014992; doi:10.1038/s44319-024-00102-z)
Supplement: Supplementary file 7 — Source Data Fig. 5 [file 44319_2024_102_MOESM7_ESM.zip › Figure 5K.xlsx]

## Sheet: Sheet1
RasV12DlgRNAi x w1118 Normal Food 6 AEL	RasV12DlgRNAi x w1118 High Fat Diet 6 AEL
5083.18	10100.3
2310.54	9704.25
1980.46	3102.72
132.031	9968.31
7987.85	11288.6
1386.32	3960.92
2574.6	11618.7
