# Supplementary material for: Mitochondrial fusion and altered beta-oxidation drive muscle wasting in a Drosophila cachexia model
Source: EMBO Rep. 2024 Mar 1;25(4):15. doi: 10.1038/s44319-024-00102-z (PMC11014992; doi:10.1038/s44319-024-00102-z)
Supplement: Supplementary file 7 — Source Data Fig. 5 [file 44319_2024_102_MOESM7_ESM.zip › Figure 5N.xlsx]

## Sheet: Sheet1
RasV12DlgRNAi x w1118 Normal Food 7 AEL	RasV12DlgRNAi x w1118 High Fat Diet 7 AEL
1.3644	1.30202
1.15792	0.88977
1.02011	1.36987
0.681831	1.31427
0.775734	1.3922
1	1.20854
0.945318	1.04791
1.05468	0.894122
	1.27485
	1.30977
	1.23905
	1.30487
	1.28261
