# Supplementary material for: Mitochondrial fusion and altered beta-oxidation drive muscle wasting in a Drosophila cachexia model
Source: EMBO Rep. 2024 Mar 1;25(4):15. doi: 10.1038/s44319-024-00102-z (PMC11014992; doi:10.1038/s44319-024-00102-z)
Supplement: Supplementary file 7 — Source Data Fig. 5 [file 44319_2024_102_MOESM7_ESM.zip › Figure 5O.xlsx]

## Sheet: Sheet1
RasV12DlgRNAi x w1118 Normal Food 6 AEL	RasV12DlgRNAi x w1118 High Fat Diet 6 AEL
0.629563	1.78384
0.76415	2.18749
1.60629	0.900848
1.24326	1.36743
0.879916	1.70592
0.876822	1.02238
0.935174	1.19194
1.03087	1.18502
1.03396	1.25741
