# Supplementary material for: Mitochondrial fusion and altered beta-oxidation drive muscle wasting in a Drosophila cachexia model
Source: EMBO Rep. 2024 Mar 1;25(4):15. doi: 10.1038/s44319-024-00102-z (PMC11014992; doi:10.1038/s44319-024-00102-z)
Supplement: Supplementary file 7 — Source Data Fig. 5 [file 44319_2024_102_MOESM7_ESM.zip › Figure 5Q.xlsx]

## Sheet: Sheet1
RasV12DlgRNAi x w1118 Normal Food 7 AEL	RasV12DlgRNAi x w1118 High Fat Diet 7 AEL
1.09882	0.856429
1.10966	0.751511
1.14094	0.862309
1.17823	0.746821
1.05949	0.944142
1.17527	0.938372
0.915367	0.968062
0.937044	1.02642
0.920905	0.903813
0.904788	1.10485
1.06772	0.768365
1.08652	0.889421
1.1172	0.634479
1.14469	0.745472
1.22858	0.675258
1.11338	0.783317
1.12769	0.798272
1.22576	0.886332
1.20188	0.996799
0.961894	1.10614
0.973023	1.12302
0.884896	1.08182
0.936124	1.03372
0.871085	1.07428
0.915036	1.23584
0.645419	0.83796
0.698132	1.0436
0.744094	0.854096
0.742863	0.914677
0.850567	0.998866
1.21067	0.957961
1.001	0.878051
0.960971	0.915668
0.930563	0.887948
0.919736	0.746122
