# Supplementary material for: Mitochondrial fusion and altered beta-oxidation drive muscle wasting in a Drosophila cachexia model
Source: EMBO Rep. 2024 Mar 1;25(4):15. doi: 10.1038/s44319-024-00102-z (PMC11014992; doi:10.1038/s44319-024-00102-z)
Supplement: Supplementary file 7 — Source Data Fig. 5 [file 44319_2024_102_MOESM7_ESM.zip › Figure 5R.xlsx]

## Sheet: Sheet1
RasV12DlgRNAi x w1118 Normal Food 7 AEL	RasV12DlgRNAi x w1118 High Fat Diet 7 AEL
0.867924	0.769925
0.988706	1.04477
1.05366	0.904557
1.10599
