# Supplementary material for: Mitochondrial fusion and altered beta-oxidation drive muscle wasting in a Drosophila cachexia model
Source: EMBO Rep. 2024 Mar 1;25(4):15. doi: 10.1038/s44319-024-00102-z (PMC11014992; doi:10.1038/s44319-024-00102-z)
Supplement: Supplementary file 8 — Figure EV Source data [file 44319_2024_102_MOESM8_ESM.zip]

Archive with 129 entries (123 files):
- EV source data /
- EV source data /Figure EV2 Upload Data/
- __MACOSX/EV source data /._Figure EV2 Upload Data
- EV source data /Figure EV1I-U Upload Data/
- __MACOSX/EV source data /._Figure EV1I-U Upload Data
- EV source data /Figure EV4 Upload Data/
- __MACOSX/EV source data /._Figure EV4 Upload Data
- EV source data /Figure EV3A-P Upload Data/
- __MACOSX/EV source data /._Figure EV3A-P Upload Data
- EV source data /Figure EV5 Upload Data/
- __MACOSX/EV source data /._Figure EV5 Upload Data
- EV source data /Figure EV2 Upload Data/Figure EV2I.xlsx
- __MACOSX/EV source data /Figure EV2 Upload Data/._Figure EV2I.xlsx
- EV source data /Figure EV2 Upload Data/Figure EV2H.jpg
- __MACOSX/EV source data /Figure EV2 Upload Data/._Figure EV2H.jpg
- EV source data /Figure EV2 Upload Data/Figure EV2C.xlsx
- __MACOSX/EV source data /Figure EV2 Upload Data/._Figure EV2C.xlsx
- EV source data /Figure EV2 Upload Data/Figure EV2B.xlsx
- __MACOSX/EV source data /Figure EV2 Upload Data/._Figure EV2B.xlsx
- EV source data /Figure EV2 Upload Data/Figure EV2A.xlsx
- __MACOSX/EV source data /Figure EV2 Upload Data/._Figure EV2A.xlsx
- EV source data /Figure EV2 Upload Data/Figure EV2E.jpg
- __MACOSX/EV source data /Figure EV2 Upload Data/._Figure EV2E.jpg
- EV source data /Figure EV2 Upload Data/Figure EV2D.jpg
- __MACOSX/EV source data /Figure EV2 Upload Data/._Figure EV2D.jpg
- EV source data /Figure EV2 Upload Data/Figure EV2F.xlsx
- __MACOSX/EV source data /Figure EV2 Upload Data/._Figure EV2F.xlsx
- EV source data /Figure EV2 Upload Data/Figure EV2G.jpg
- __MACOSX/EV source data /Figure EV2 Upload Data/._Figure EV2G.jpg
- EV source data /Figure EV1I-U Upload Data/Figure EV1Q.jpg
- __MACOSX/EV source data /Figure EV1I-U Upload Data/._Figure EV1Q.jpg
- EV source data /Figure EV1I-U Upload Data/Figure EV1P.jpg
- __MACOSX/EV source data /Figure EV1I-U Upload Data/._Figure EV1P.jpg
- EV source data /Figure EV1I-U Upload Data/Figure EV1O.xlsx
- __MACOSX/EV source data /Figure EV1I-U Upload Data/._Figure EV1O.xlsx
- EV source data /Figure EV1I-U Upload Data/Figure EV1S.jpg
- __MACOSX/EV source data /Figure EV1I-U Upload Data/._Figure EV1S.jpg
- EV source data /Figure EV1I-U Upload Data/Figure EV1T.jpg
- __MACOSX/EV source data /Figure EV1I-U Upload Data/._Figure EV1T.jpg
- EV source data /Figure EV1I-U Upload Data/Figure EV1I.xlsx
- __MACOSX/EV source data /Figure EV1I-U Upload Data/._Figure EV1I.xlsx
- EV source data /Figure EV1I-U Upload Data/Figure EV1K.xlsx
- __MACOSX/EV source data /Figure EV1I-U Upload Data/._Figure EV1K.xlsx
- EV source data /Figure EV1I-U Upload Data/Figure EV1R.xlsx
- __MACOSX/EV source data /Figure EV1I-U Upload Data/._Figure EV1R.xlsx
- EV source data /Figure EV1I-U Upload Data/Figure EV1J.xlsx
- __MACOSX/EV source data /Figure EV1I-U Upload Data/._Figure EV1J.xlsx
- EV source data /Figure EV1I-U Upload Data/Figure EV1N.jpg
- __MACOSX/EV source data /Figure EV1I-U Upload Data/._Figure EV1N.jpg
- EV source data /Figure EV1I-U Upload Data/Figure EV1M.jpg
- __MACOSX/EV source data /Figure EV1I-U Upload Data/._Figure EV1M.jpg
- EV source data /Figure EV1I-U Upload Data/Figure EV1L.xlsx
- __MACOSX/EV source data /Figure EV1I-U Upload Data/._Figure EV1L.xlsx
- EV source data /Figure EV1I-U Upload Data/Figure EV1U.xlsx
- __MACOSX/EV source data /Figure EV1I-U Upload Data/._Figure EV1U.xlsx
- EV source data /Figure EV4 Upload Data/Figure EV4C.xlsx
- __MACOSX/EV source data /Figure EV4 Upload Data/._Figure EV4C.xlsx
- EV source data /Figure EV4 Upload Data/Figure EV4A.jpg
- __MACOSX/EV source data /Figure EV4 Upload Data/._Figure EV4A.jpg
- EV source data /Figure EV4 Upload Data/Figure EV4B.jpg
- __MACOSX/EV source data /Figure EV4 Upload Data/._Figure EV4B.jpg
- EV source data /Figure EV4 Upload Data/Figure EV4E.jpg
- __MACOSX/EV source data /Figure EV4 Upload Data/._Figure EV4E.jpg
- EV source data /Figure EV4 Upload Data/Figure EV4D.jpg
- __MACOSX/EV source data /Figure EV4 Upload Data/._Figure EV4D.jpg
- EV source data /Figure EV4 Upload Data/Figure EV4F.xlsx
- __MACOSX/EV source data /Figure EV4 Upload Data/._Figure EV4F.xlsx
- EV source data /Figure EV3A-P Upload Data/Figure EV3N.jpg
- __MACOSX/EV source data /Figure EV3A-P Upload Data/._Figure EV3N.jpg
- EV source data /Figure EV3A-P Upload Data/Figure EV3O.jpg
- __MACOSX/EV source data /Figure EV3A-P Upload Data/._Figure EV3O.jpg
- EV source data /Figure EV3A-P Upload Data/Figure EV3O''.jpg
- __MACOSX/EV source data /Figure EV3A-P Upload Data/._Figure EV3O''.jpg
- EV source data /Figure EV3A-P Upload Data/Figure EV3L.jpg
- __MACOSX/EV source data /Figure EV3A-P Upload Data/._Figure EV3L.jpg
- EV source data /Figure EV3A-P Upload Data/Figure EV3C.xlsx
- __MACOSX/EV source data /Figure EV3A-P Upload Data/._Figure EV3C.xlsx
- EV source data /Figure EV3A-P Upload Data/Figure EV3B.xlsx
- __MACOSX/EV source data /Figure EV3A-P Upload Data/._Figure EV3B.xlsx
- EV source data /Figure EV3A-P Upload Data/Figure EV3H.jpg
- __MACOSX/EV source data /Figure EV3A-P Upload Data/._Figure EV3H.jpg
- EV source data /Figure EV3A-P Upload Data/Figure EV3I.jpg
- __MACOSX/EV source data /Figure EV3A-P Upload Data/._Figure EV3I.jpg
- EV source data /Figure EV3A-P Upload Data/Figure EV3K.jpg
- __MACOSX/EV source data /Figure EV3A-P Upload Data/._Figure EV3K.jpg
- EV source data /Figure EV3A-P Upload Data/Figure EV3N''.jpg
- __MACOSX/EV source data /Figure EV3A-P Upload Data/._Figure EV3N''.jpg
- EV source data /Figure EV3A-P Upload Data/Figure EV3P.xlsx
- __MACOSX/EV source data /Figure EV3A-P Upload Data/._Figure EV3P.xlsx
- EV source data /Figure EV3A-P Upload Data/Figure EV3E.xlsx
- __MACOSX/EV source data /Figure EV3A-P Upload Data/._Figure EV3E.xlsx
- EV source data /Figure EV3A-P Upload Data/Figure EV3D.xlsx
- __MACOSX/EV source data /Figure EV3A-P Upload Data/._Figure EV3D.xlsx
- EV source data /Figure EV3A-P Upload Data/Figure EV3G'.jpg
- __MACOSX/EV source data /Figure EV3A-P Upload Data/._Figure EV3G'.jpg
- EV source data /Figure EV3A-P Upload Data/Figure EV3H'.jpg
- __MACOSX/EV source data /Figure EV3A-P Upload Data/._Figure EV3H'.jpg
- EV source data /Figure EV3A-P Upload Data/Figure EV3I'.jpg
- __MACOSX/EV source data /Figure EV3A-P Upload Data/._Figure EV3I'.jpg
- EV source data /Figure EV3A-P Upload Data/Figure EV3J.xlsx
- __MACOSX/EV source data /Figure EV3A-P Upload Data/._Figure EV3J.xlsx
- EV source data /Figure EV3A-P Upload Data/Figure EV3F.xlsx
- __MACOSX/EV source data /Figure EV3A-P Upload Data/._Figure EV3F.xlsx
- EV source data /Figure EV3A-P Upload Data/Figure EV3M.xlsx
- __MACOSX/EV source data /Figure EV3A-P Upload Data/._Figure EV3M.xlsx
- EV source data /Figure EV3A-P Upload Data/Figure EV3G.jpg
- __MACOSX/EV source data /Figure EV3A-P Upload Data/._Figure EV3G.jpg
- EV source data /Figure EV3A-P Upload Data/Figure EV3N'.jpg
- __MACOSX/EV source data /Figure EV3A-P Upload Data/._Figure EV3N'.jpg
- EV source data /Figure EV3A-P Upload Data/Figure EV3A.xlsx
- __MACOSX/EV source data /Figure EV3A-P Upload Data/._Figure EV3A.xlsx
- EV source data /Figure EV3A-P Upload Data/Figure EV3O'.jpg
- __MACOSX/EV source data /Figure EV3A-P Upload Data/._Figure EV3O'.jpg
- EV source data /Figure EV5 Upload Data/Figure EV5B.xlsx
- __MACOSX/EV source data /Figure EV5 Upload Data/._Figure EV5B.xlsx
- EV source data /Figure EV5 Upload Data/Figure EV5C.xlsx
- __MACOSX/EV source data /Figure EV5 Upload Data/._Figure EV5C.xlsx
- EV source data /Figure EV5 Upload Data/Figure EV5H.xlsx
- __MACOSX/EV source data /Figure EV5 Upload Data/._Figure EV5H.xlsx
- EV source data /Figure EV5 Upload Data/Figure EV5D.xlsx
- __MACOSX/EV source data /Figure EV5 Upload Data/._Figure EV5D.xlsx
- EV source data /Figure EV5 Upload Data/Figure EV5E.xlsx
- __MACOSX/EV source data /Figure EV5 Upload Data/._Figure EV5E.xlsx
- EV source data /Figure EV5 Upload Data/Figure EV5F.xlsx
- __MACOSX/EV source data /Figure EV5 Upload Data/._Figure EV5F.xlsx
- EV source data /Figure EV5 Upload Data/Figure EV5G.xlsx
- __MACOSX/EV source data /Figure EV5 Upload Data/._Figure EV5G.xlsx
- EV source data /Figure EV5 Upload Data/Figure EV5A.xlsx
- __MACOSX/EV source data /Figure EV5 Upload Data/._Figure EV5A.xlsx
