# Supplementary material for: Mitochondrial fusion and altered beta-oxidation drive muscle wasting in a Drosophila cachexia model
Source: EMBO Rep. 2024 Mar 1;25(4):15. doi: 10.1038/s44319-024-00102-z (PMC11014992; doi:10.1038/s44319-024-00102-z)
Supplement: Supplementary file 8 — Figure EV Source data [file 44319_2024_102_MOESM8_ESM.zip › EV source data /Figure EV2 Upload Data/Figure EV2I.xlsx]

## Sheet: Sheet1
QRasV12ScribRNAi;MHCGAL4 X mCherryRNAi 7 AEL	QRasV12ScribRNAi;MHCGAL4 X UAS S6KCA 7 AEL	QRasV12ScribRNAi;MHCGAL4 X UAS GTPX1 7 AEL	QRasV12ScribRNAi;MHCGAL4 X UAS Drp1 7 AEL
1.0499	0.123236	1.02205	0.81326
1.06949	0.951985	1.17698	0.649389
0.865301	0.80023	1.04768	0.752408
1.15295	0.782955	1.10042	0.745329
0.915514		1.06077	1.16498
0.946854		0.846293	0.791316
1.1184		0.577755	0.587432
1.07356		0.73709	1.03553
0.988796		1.0165
0.921253		0.960315
0.897991		0.619835
0.852873		1.00555
1.14713		0.900605
		1.00761
		1.12873
		1.01639
