# Supplementary material for: Mitochondrial fusion and altered beta-oxidation drive muscle wasting in a Drosophila cachexia model
Source: EMBO Rep. 2024 Mar 1;25(4):15. doi: 10.1038/s44319-024-00102-z (PMC11014992; doi:10.1038/s44319-024-00102-z)
Supplement: Supplementary file 8 — Figure EV Source data [file 44319_2024_102_MOESM8_ESM.zip › EV source data /Figure EV2 Upload Data/Figure EV2C.xlsx]

## Sheet: Sheet1
QRasV12ScribRNAi;MHCGAL4 X mCherryRNAi 6 AEL	QRasV12ScribRNAi;MHCGAL4 X whdRNAi 6 AEL	QRasV12ScribRNAi;MHCGAL4 X foxoRNAi 6 AEL	QRasV12ScribRNAi;MHCGAL4 X marfRNAi 6 AEL
1.39696	0.741873	1.25375	0.603041
1.00438	0.54237	1.99966	0.70048
0.457967	0.851869	1.43918	0.717614
1.00847
1.28239
