# Supplementary material for: Mitochondrial fusion and altered beta-oxidation drive muscle wasting in a Drosophila cachexia model
Source: EMBO Rep. 2024 Mar 1;25(4):15. doi: 10.1038/s44319-024-00102-z (PMC11014992; doi:10.1038/s44319-024-00102-z)
Supplement: Supplementary file 8 — Figure EV Source data [file 44319_2024_102_MOESM8_ESM.zip › EV source data /Figure EV2 Upload Data/Figure EV2B.xlsx]

## Sheet: Sheet1
QRasV12ScribRNAi;MHCGAL4 X mCherryRNAi 6 AEL	QRasV12ScribRNAi;MHCGAL4 X marfRNAi 6 AEL
4.26761	0.219341
2.72746	0.0572194
0.119207	0.104902
0.128744	0.0667559
0.224109	0.10967
0.44345	0.123975
0.100134	0.123975
0.13828	0.0810608
2.83236	0.119207
2.18387	0.0715242
1.04902	0.0572194
0.238414	0.147817
0.104902	0.486365
0.267024	0.13828
0.133512	0.352853
0.200268	0.0762925
0.495901	0.367158
0.44345	0.190731
0.10967	0.0715242
0.119207	0.0667559
0.61034	0.243182
0.281329	0.104902
0.104902	0.133512
0.33378	0.100134
0.209804	0.228877
0.662791	0.0905973
0.505438	0.128744
0.224109	0.491133
0.214573	0.267024
0.486365	0.114439
0.433913	0.0524511
0.13828	0.243182
0.224109	0.0762925
0.238414	0.0953656
2.91819	0.10967
0.338548	0.233646
0.362389	0.596035
0.648486	0.100134
3.6382	0.362389
3.32349	0.0953656
0.715242	0.0715242
0.500669	0.0524511
1.09194	0.176426
0.47206	0.0619876
0.605572	0.348084
0.119207	1.24452
0.114439	0.0715242
0.133512	0.100134
1.33035	0.0667559
0.58173	0.0524511
0.13828	0.171658
0.128744	0.0905973
0.114439	0.16689
0.739083	0.982266
0.224109	0.123975
0.205036	0.10967
0.419609	0.0810608
0.143048	0.0619876
0.147817	0.0810608
0.267024	0.300402
0.243182	0.200268
0.41484	0.195499
0.486365	0.085829
0.119207	0.238414
0.352853	1.02518
0.309938	0.481596
0.381462	0.481596
0.338548	0.128744
0.128744	0.0715242
0.677096	0.467291
0.147817	1.10147
0.128744	0.576962
0.295633	0.0810608
0.133512	0.100134
0.219341	0.367158
0.119207	0.376694
0.381462	0.100134
0.505438	0.901205
0.147817	0.176426
0.190731	0.247951
0.996571	0.233646
0.820144	0.705705
0.190731	0.0762925
0.152585	0.100134
0.286097	0.16689
0.123975	1.1873
0.486365	0.85829
0.55312	0.114439
0.343316	1.10147
0.190731	0.877364
0.10967	0.0953656
0.395767	0.10967
0.653254	0.309938
2.6607	0.162122
0.119207	0.529279
0.33378	0.920278
0.162122	0.0905973
0.185963	0.0667559
0.181195	1.41141
0.925046	0.128744
4.05781	0.100134
0.147817	0.27656
0.157353	0.734315
0.247951	0.128744
0.658023	0.267024
0.16689	0.8869
0.13828	0.10967
0.200268	0.309938
0.119207	0.0524511
0.162122	0.162122
0.200268	0.329011
0.119207	0.681864
0.410072	0.30517
0.295633	0.0762925
0.290865	0.0572194
0.267024	0.462523
0.157353	0.0810608
0.41484	1.27313
0.176426	0.085829
0.977497	1.33989
0.190731	0.457755
0.171658	0.238414
0.209804	0.505438
0.219341	1.19684
0.243182	0.348084
0.233646	0.462523
0.104902	0.143048
0.200268	0.0619876
0.953656	0.429145
2.47474	0.119207
0.147817	0.395767
0.267024	0.576962
0.162122	0.205036
0.181195	0.0524511
0.123975	0.0905973
0.710474	0.329011
1.03472	0.30517
1.12055	0.30517
0.100134	1.23022
0.147817	0.0667559
0.195499	0.286097
1.84532	0.596035
0.123975	1.40664
1.02518	0.362389
3.94337	0.0810608
0.538816	0.128744
1.14916	0.205036
0.243182	0.491133
0.133512	1.0824
0.634181	0.948888
0.390999	0.243182
0.624645	0.920278
0.100134	0.0810608
2.83713	0.147817
0.238414	0.133512
0.128744	1.12055
0.61034	1.32558
0.133512	0.0619876
0.143048	0.0810608
0.219341	0.104902
1.30651	0.672327
0.882132	0.181195
0.185963	0.100134
0.295633	1.09194
0.247951	0.972729
0.176426	0.271792
0.123975	0.104902
2.62732	0.801071
0.238414	0.0572194
0.257487	0.348084
0.295633	0.0667559
0.543584	0.524511
0.705705	0.0572194
0.114439	1.14916
0.104902	0.405304
0.448218	0.0572194
0.371926	0.162122
0.290865	0.119207
0.16689	0.55312
0.438682	0.624645
0.157353	0.44345
0.157353	0.329011
0.133512	0.0619876
0.200268	1.33989
0.200268	0.13828
0.352853	0.147817
1.35419	0.190731
0.829681	0.0524511
0.576962	0.10967
0.257487	0.629413
0.262255	0.185963
0.467291	0.133512
0.405304	0.395767
0.295633	0.629413
0.143048	0.104902
0.247951	0.157353
0.419609	0.252719
0.271792	0.190731
0.13828	0.653254
2.86574	0.724779
3.26627	0.376694
0.314706	0.352853
0.10967	1.39234
0.44345	0.233646
0.10967	0.100134
0.338548	0.905973
0.643718	0.123975
0.300402	0.085829
0.405304	0.343316
0.286097	0.462523
0.772461	0.190731
0.13828	0.643718
0.152585	0.0524511
1.2922	0.209804
0.30517	1.13962
0.85829	0.13828
2.66547	0.419609
2.29831	0.119207
1.92162	0.805839
0.662791	1.27313
0.596035	0.634181
0.376694	0.433913
0.405304	0.128744
0.863059	0.448218
0.123975	0.438682
0.104902	0.085829
0.300402	0.371926
0.543584	0.729547
0.491133	0.662791
0.74862	0.176426
1.64982	0.119207
1.24929	0.181195
0.853522	0.0762925
0.200268	0.290865
0.700937	0.419609
0.543584	0.662791
0.128744	0.0667559
0.300402	0.133512
0.281329	0.128744
0.452987	0.271792
1.35896	0.524511
1.30651	1.23498
0.567425	0.195499
0.619876	0.195499
0.133512	0.0572194
0.143048	0.195499
0.185963	0.0524511
1.58784	0.176426
0.910742	0.176426
0.257487	0.548352
0.63895	0.338548
3.52376	0.381462
0.381462	0.228877
1.62122	0.152585
0.104902	0.0667559
3.80032	0.972729
0.796303	0.185963
0.362389	0.0953656
0.843986	0.0762925
0.209804	0.13828
0.562657	1.30651
0.462523	0.233646
0.953656	0.114439
2.45566	0.128744
0.247951	0.572194
0.586498	0.176426
0.395767	0.810608
0.329011	1.23975
0.538816	0.157353
1.13008	0.257487
0.438682	0.123975
3.57144	0.405304
1.79764	0.867827
0.953656	0.100134
0.896437	0.367158
0.181195	1.03949
0.519743	0.877364
1.98837	0.386231
0.27656	0.452987
0.100134	0.0524511
0.715242	0.824912
1.01088	0.16689
3.2615	0.16689
0.681864	0.0810608
0.119207	0.0524511
0.495901	0.343316
0.219341	1.26359
0.882132	0.0715242
0.123975	1.08717
2.50335	0.891668
0.157353	0.219341
0.295633	0.104902
0.390999	0.0667559
2.02652	0.0810608
0.400536	0.133512
0.200268	0.0667559
0.371926	0.0667559
1.95023	0.0762925
0.972729	0.0524511
0.104902	0.295633
4.71583	0.0524511
0.16689	0.0524511
0.734315	0.209804
0.548352	1.173
1.67843	0.0667559
0.228877	0.538816
0.119207	0.867827
1.19684	0.0905973
0.128744	0.0905973
0.405304	0.13828
0.143048	0.27656
0.572194	0.123975
0.176426	0.123975
1.5783	1.40187
0.16689	0.786766
1.29697	0.0810608
0.524511	0.085829
0.133512	0.114439
2.81805	0.419609
0.462523	0.181195
0.100134	0.348084
0.219341	0.0619876
1.15392	0.395767
0.491133	0.0667559
0.247951	0.0524511
0.448218	0.100134
2.12665	0.0619876
1.30651	0.262255
2.78944	0.0572194
0.643718	0.123975
0.181195	0.362389
0.271792	0.133512
0.300402	1.11578
2.4509	0.457755
0.209804	0.147817
2.55103	0.0619876
1.02041	1.16346
0.867827	0.157353
0.710474	0.281329
0.114439	0.743852
0.119207	0.243182
0.171658	0.996571
1.95023	0.147817
2.70838	0.100134
0.143048	0.982266
4.10549	0.567425
0.228877	0.176426
0.319475	0.662791
0.104902	0.162122
2.26493	0.405304
0.567425	1.21591
4.48695	0.400536
2.65116	1.40664
2.95157	0.352853
0.147817	0.0524511
0.572194	0.619876
2.60348	0.123975
0.429145	0.729547
0.133512	0.0762925
0.348084	0.891668
1.2922	0.143048
0.185963	0.185963
0.224109	0.772461
1.39234	0.224109
0.185963	0.123975
0.500669	0.238414
0.157353	0.419609
0.224109	0.0572194
2.36984	0.152585
0.491133	0.16689
0.205036	0.772461
0.300402	0.0619876
0.681864	0.619876
0.596035	1.33512
0.319475	1.10624
0.219341	1.24929
0.300402	0.0667559
0.786766	0.224109
0.100134	0.157353
0.271792	0.41484
0.257487	0.119207
0.133512	0.91551
0.309938	0.247951
3.7288	0.61034
0.486365	0.0715242
0.939351	0.705705
3.29965	0.834449
0.205036	0.104902
0.13828	0.100134
0.133512	0.0667559
2.01221	0.495901
0.615108	0.209804
0.829681	0.243182
0.185963	0.0715242
0.128744	0.0524511
0.438682	0.0524511
1.80241	0.0762925
0.8869	0.0810608
0.123975	0.0667559
0.767693	0.710474
0.452987	0.0762925
1.52108	0.648486
1.12531	0.734315
0.185963	0.0524511
1.25883	0.262255
1.34465	0.228877
0.162122	0.243182
0.143048	0.252719
0.805839	0.376694
0.486365	1.41618
0.376694	1.09194
0.152585	0.0810608
0.10967	0.123975
0.152585	0.152585
1.3685	0.085829
1.49247	0.205036
0.367158	0.228877
1.58784	0.724779
0.190731	0.605572
0.996571	0.329011
0.13828	1.34942
0.128744	0.58173
1.32081	0.0715242
2.70838	0.0905973
1.0967	0.0953656
0.10967	0.58173
0.576962	0.238414
0.119207	0.143048
3.49038	0.872595
0.10967	0.123975
0.100134	0.0810608
0.100134	1.01088
0.47206	1.07763
0.481596	0.238414
0.419609	0.0953656
1.2779	0.0619876
1.00134	0.696169
0.495901	0.0762925
0.171658	0.405304
1.82148	0.672327
0.295633	0.114439
0.410072	0.214573
0.634181	1.00134
0.324243	0.739083
0.10967	0.0905973
0.123975	0.486365
0.376694	0.348084
1.41141	0.0572194
0.405304	0.0619876
1.84532	0.572194
0.371926	0.0572194
0.128744	0.085829
0.10967	0.271792
1.19684	0.700937
0.920278	0.462523
3.50469	0.0762925
1.09194	0.462523
0.13828	1.22545
0.529279	0.16689
0.143048	0.0905973
0.44345	0.104902
0.815376	0.0667559
1.91685	0.710474
0.104902	0.176426
0.100134	0.8869
0.205036	0.205036
0.267024	0.0524511
3.97198	0.16689
0.152585	0.147817
2.67024	1.08717
3.06124	1.40664
1.2779	0.114439
0.781998	0.238414
0.162122	0.495901
0.104902	0.0762925
0.309938	1.03949
0.476828	0.195499
0.500669	0.13828
0.205036	0.257487
1.29697	0.762925
0.190731	0.16689
1.0967	0.948888
0.147817	1.41141
0.228877	0.0524511
0.309938	0.934583
0.324243	0.133512
0.324243	0.10967
0.16689	0.0905973
0.209804	0.104902
0.200268	0.123975
0.367158	0.343316
0.205036	0.352853
0.157353	0.257487
0.33378	1.21591
3.10892	0.796303
3.63343	0.700937
0.10967	0.0524511
0.152585	1.20637
0.429145	0.562657
1.1873	0.405304
0.329011	0.219341
0.13828	0.13828
2.4652	0.13828
2.66547	0.710474
0.176426	0.758157
1.03472	1.16823
0.209804	0.16689
0.905973	1.07763
1.50678	0.157353
0.467291	0.157353
0.271792	0.100134
0.181195	0.0619876
0.147817	0.147817
0.486365	0.27656
0.390999	0.0619876
0.238414	0.152585
0.710474	0.13828
0.491133	0.925046
1.21591	0.152585
0.224109	0.119207
0.529279	0.352853
0.348084	0.200268
3.25197	0.562657
0.233646	0.605572
0.977497	1.10147
0.429145	0.190731
0.27656	0.0905973
1.44956	0.133512
0.228877	1.31128
0.252719	0.085829
0.123975	0.352853
0.152585	0.290865
1.21114	0.815376
0.324243	0.205036
0.524511	0.10967
1.9836	0.0572194
0.772461	1.06809
0.309938	0.0667559
0.157353	0.247951
0.786766	0.085829
0.152585	0.10967
0.352853	0.0953656
0.143048	0.205036
0.295633	0.0810608
1.85963	0.61034
0.100134	0.58173
2.8705	0.724779
2.96587	0.243182
1.25883	0.119207
0.820144	0.410072
0.233646	0.27656
0.104902	1.23975
1.1873	0.085829
2.00745	0.119207
0.295633	0.133512
2.19818	0.0810608
0.486365	0.181195
0.534047	0.152585
0.314706	0.247951
1.4877	0.185963
0.390999	0.815376
2.25063	0.104902
0.352853	0.219341
0.510206	0.286097
0.238414	0.209804
0.119207	0.157353
2.16957	0.147817
0.290865	0.872595
0.10967	0.772461
1.01564	1.06809
0.338548	0.281329
0.400536	0.143048
1.26359	0.0667559
0.495901	1.32081
0.123975	1.31605
0.395767	0.157353
0.324243	0.476828
0.219341	0.228877
0.181195	0.0810608
0.133512	0.44345
0.557889	1.24929
0.119207	0.257487
0.510206	0.724779
0.162122	0.410072
0.58173	0.33378
0.47206	0.33378
0.586498	0.247951
0.286097	0.405304
0.224109	0.162122
0.176426	0.238414
0.629413	0.228877
0.123975	0.591267
0.157353	0.901205
0.16689	0.0762925
0.867827	0.910742
0.848754	0.147817
0.524511	0.085829
0.319475	0.696169
0.119207	0.0810608
0.152585	0.128744
1.22068	0.877364
0.200268	0.128744
0.104902	0.400536
0.152585	0.13828
0.104902	0.395767
0.390999	0.104902
0.953656	0.257487
0.562657	0.185963
0.438682	0.343316
0.147817	0.295633
3.46654	0.810608
0.41484	0.982266
0.171658	0.271792
0.13828	0.085829
0.133512	0.486365
0.104902	0.190731
0.395767	0.33378
0.13828	0.128744
0.128744	0.209804
1.06333	0.262255
0.395767	0.300402
0.543584	0.0762925
0.123975	0.243182
0.390999	0.219341
0.281329	0.376694
1.43525	0.185963
0.386231	0.843986
0.16689	0.16689
0.238414	0.209804
0.200268	0.243182
0.133512	0.534047
0.476828	0.600803
0.281329	0.128744
0.128744	0.243182
0.867827	0.0619876
0.185963	0.448218
0.44345	0.176426
0.329011	0.181195
0.753388	0.953656
0.33378	0.0572194
0.133512	0.0905973
0.181195	0.200268
0.529279	0.200268
2.0742	0.0762925
0.10967	0.0572194
0.491133	0.0667559
0.257487	0.929815
1.45909	0.100134
0.162122	0.214573
0.462523	0.0667559
0.376694	0.810608
1.14439	0.0715242
0.429145	0.233646
0.162122	0.905973
0.233646	0.348084
0.343316	1.02518
0.13828	0.0667559
0.462523	0.10967
0.228877	0.948888
0.176426	0.214573
0.643718	0.791535
1.88824	0.734315
0.190731	1.19207
0.100134	0.0524511
0.467291	0.390999
0.128744	0.457755
0.214573	1.03949
2.4652	1.07763
0.128744	1.03949
0.114439	0.462523
0.147817	0.228877
0.171658	0.920278
0.214573	0.171658
0.247951	1.02995
0.10967	0.982266
1.36373	0.715242
0.119207	0.0619876
2.79898	0.0524511
1.31605	0.252719
1.67367	0.195499
0.13828	0.0524511
1.01088	0.0905973
0.228877	0.143048
0.996571	0.0762925
1.03949	0.0762925
1.85486	0.123975
1.58784	0.114439
0.152585	0.128744
1.15392	0.495901
0.362389	0.171658
2.8562	0.100134
0.605572	0.143048
3.07077	0.500669
1.95976	0.0667559
0.176426	0.820144
0.929815	0.181195
0.128744	0.252719
0.100134	0.247951
2.41752	0.615108
2.57487	0.205036
0.324243	0.133512
0.16689	0.243182
0.624645	0.114439
0.753388	0.0715242
0.452987	0.648486
0.205036	0.0715242
0.786766	0.357621
0.209804	0.13828
0.114439	0.0715242
1.10147	0.247951
0.233646	0.0810608
0.290865	0.13828
0.448218	0.30517
0.352853	0.157353
0.209804	0.123975
1.18253	0.114439
0.100134	0.119207
0.672327	0.0762925
0.653254	0.0810608
0.190731	0.61034
0.13828	0.233646
0.157353	0.128744
0.41484	0.128744
0.505438	0.205036
0.452987	0.0524511
0.796303	0.0619876
0.376694	0.104902
0.243182	0.171658
0.114439	0.0572194
0.371926	0.104902
0.362389	0.271792
0.462523	0.200268
0.262255	0.810608
0.13828	0.0762925
0.195499	0.33378
0.157353	0.119207
0.55312	0.176426
0.348084	0.0572194
0.41484	0.0905973
0.171658	0.171658
0.143048	0.376694
0.58173	0.100134
0.228877	0.228877
0.185963	0.0667559
0.576962	0.0524511
0.295633	0.171658
0.801071	0.505438
0.171658	0.133512
0.386231	0.286097
0.233646	0.133512
0.195499	0.0715242
0.209804	0.0905973
0.123975	0.114439
0.190731	0.0667559
0.400536	0.33378
0.123975	0.16689
0.10967	0.157353
0.143048	1.33035
0.200268	0.0905973
0.767693	0.300402
0.13828	0.853522
1.2779	0.0810608
0.119207	0.10967
0.209804	0.0667559
0.410072	0.247951
0.44345	0.143048
0.176426	0.47206
0.233646	1.46863
0.271792	0.10967
0.171658	0.0905973
0.100134	0.0619876
0.10967	0.114439
0.362389	1.02518
0.357621	0.505438
0.33378	0.0619876
0.438682	0.343316
0.143048	0.190731
0.338548	0.281329
0.190731	0.100134
0.104902	1.03472
0.8869	0.0572194
0.257487	0.104902
0.481596	0.500669
0.143048	0.925046
0.281329	0.63895
0.162122	1.50201
0.381462	0.152585
0.119207	0.314706
0.200268	0.843986
0.30517	0.772461
1.14916	0.228877
0.119207	0.0762925
0.16689	0.467291
0.104902	0.119207
0.114439	1.29697
0.362389	0.85829
2.84666	0.085829
0.934583	0.863059
1.10147	0.0762925
0.100134	0.10967
0.16689	1.1873
0.104902	0.0524511
0.176426	0.338548
0.658023	1.36373
0.13828	0.801071
0.171658	0.643718
0.91551	0.534047
0.543584	0.643718
1.41141	0.100134
0.343316	0.41484
1.95976	0.739083
1.76903	0.0810608
1.34465	0.0572194
0.362389	0.209804
3.03263	0.195499
0.72001	0.0810608
0.271792	0.314706
1.23022	0.920278
2.69408	0.514974
2.33169	0.219341
0.58173	0.104902
2.83236	0.27656
1.41141	0.238414
0.44345	0.0524511
1.73089	0.0667559
2.57964	0.348084
0.495901	0.0524511
0.300402	0.228877
1.20637	0.0524511
1.02518	1.35896
2.61779	0.0572194
0.944119	0.309938
0.452987	0.0572194
0.853522	0.567425
0.357621	0.0619876
0.743852	0.362389
1.05379	0.0572194
0.243182	0.233646
0.481596	0.0905973
0.991802	0.271792
0.395767	0.085829
0.281329	0.0524511
1.24452	0.100134
1.50201	0.386231
0.600803	0.152585
2.86097	0.176426
0.510206	0.16689
1.03472	0.224109
0.27656	0.0524511
0.491133	0.410072
0.767693	0.162122
2.21725	0.0810608
1.14916	0.0524511
2.48904	0.152585
1.21114	0.13828
1.32081	0.0667559
3.08985	0.13828
1.17777	0.0953656
0.829681	0.481596
1.95499	0.691401
2.61779	0.0524511
3.60959	0.0619876
0.762925	0.0619876
1.95976	0.324243
1.41618	0.0810608
1.13962	0.219341
2.33169	0.219341
2.69885	0.123975
1.36373	0.362389
1.2779	0.562657
1.12055	0.300402
0.743852	0.0524511
0.338548	0.734315
1.26359	0.0572194
0.514974	0.0810608
0.295633	0.209804
0.643718	0.0524511
0.925046	0.0667559
0.987034	0.114439
0.877364	0.100134
0.395767	0.791535
0.843986	0.162122
2.47474	0.243182
0.74862	0.0524511
1.7595	0.123975
2.70361	0.677096
2.43659	0.0524511
0.724779	0.0810608
1.85963	0.128744
2.04559	0.390999
1.24452	1.02041
2.86097	0.486365
0.634181	0.505438
1.08717	0.648486
1.28267	0.114439
0.27656	1.13962
0.476828	0.123975
0.457755	0.214573
0.410072	1.16346
0.786766	0.257487
0.567425	0.0572194
0.395767	0.0715242
0.381462	0.16689
0.33378	0.543584
0.982266	0.0762925
0.739083	0.624645
0.243182	0.0762925
1.45909	0.157353
2.85143	0.119207
1.41618	0.0810608
0.376694	0.0715242
1.20637	0.123975
0.500669	0.0524511
3.1566	0.0715242
0.562657	0.143048
2.88481	1.40664
0.538816	0.128744
0.920278	0.157353
2.30785	0.963193
0.243182	0.734315
1.41618	0.0810608
2.91342	0.848754
0.486365	0.10967
0.839217	0.0715242
0.524511	0.805839
2.58918	0.205036
4.21039	0.839217
0.710474	0.591267
0.567425	0.0762925
2.28877	1.15392
1.02041	1.33035
0.452987	0.085829
0.753388	0.10967
0.691401	0.128744
0.739083	0.0619876
2.04559	0.0619876
0.448218	0.162122
0.386231	0.0572194
0.390999	0.481596
0.309938	0.0572194
2.78944	0.729547
0.338548	0.314706
0.314706	0.195499
0.467291	0.0715242
0.724779	1.08717
1.71658	0.13828
0.705705	0.152585
0.514974	0.972729
0.429145	0.643718
0.486365	0.100134
0.762925	0.10967
0.343316	0.0572194
0.72001	0.128744
0.343316	0.519743
1.79287	0.0715242
0.476828	1.20161
0.309938	1.3828
2.08851	0.16689
2.68931	0.896437
1.65936	0.891668
0.286097	1.27313
0.972729	0.295633
3.3378	0.596035
0.348084	0.0905973
3.58575	0.100134
0.486365	0.0762925
1.34942	0.119207
2.2697	0.0619876
2.27924	0.171658
2.62255	0.262255
2.40798	0.0572194
1.07763	0.16689
1.04425	0.181195
2.9468	0.176426
0.557889	0.362389
0.309938	0.0715242
0.972729	0.0715242
1.43525	0.295633
0.295633	0.271792
0.648486	0.696169
2.98494	0.0715242
0.820144	0.0762925
1.85486	0.119207
2.58918	0.348084
0.905973	0.286097
2.21248	0.309938
0.743852	0.152585
1.9693	0.162122
2.50812	0.181195
0.662791	0.209804
2.27924	0.529279
0.27656	0.786766
0.252719	0.309938
2.07897	0.200268
2.42229	0.233646
0.591267	0.13828
1.89778	0.252719
0.839217	0.405304
2.88481	0.715242
0.41484	0.362389
0.786766	0.662791
2.23632	0.929815
0.85829	0.667559
0.967961	0.925046
2.09327	0.724779
2.67024	0.729547
2.67977	0.791535
0.891668	0.939351
0.762925	1.05379
0.286097	0.47206
1.41141	0.0905973
1.64029	0.209804
0.429145	0.181195
0.605572	0.0953656
2.89435	0.0619876
2.19818	0.152585
2.40798	0.286097
2.49858	0.133512
1.13485	0.114439
2.36984	0.0762925
3.1423	0.238414
0.543584	0.0953656
1.33035	0.147817
1.01088	0.114439
3.08985	0.10967
1.7738	0.100134
2.02652	0.238414
0.267024	0.119207
2.2697	0.123975
0.519743	0.128744
0.643718	0.224109
0.600803	0.085829
2.90865	0.338548
1.39711	0.47206
0.77723	0.0715242
0.448218	0.0715242
1.30651	0.214573
2.06467	0.491133
0.615108	0.0810608
1.33035	0.0619876
3.80986	0.309938
0.300402	0.0953656
2.42705	0.162122
0.729547	0.0524511
0.381462	0.0524511
0.405304	0.0905973
1.49247	0.114439
0.33378	0.13828
0.510206	0.209804
0.457755	0.100134
0.257487	0.357621
0.948888	0.0524511
1.42572	0.0905973
0.495901	0.452987
2.31738	0.476828
1.53539	0.0953656
1.85486	0.238414
2.02175	1.13485
0.319475	0.0715242
0.629413	0.901205
0.300402	0.343316
1.85009	0.0667559
3.78125	0.529279
1.88347	1.23022
1.42095	0.801071
0.429145	0.624645
0.267024	0.705705
2.77991	0.0572194
0.352853	0.128744
1.91685	0.16689
3.69542	0.13828
0.44345	0.290865
0.44345	0.085829
0.295633	0.972729
0.58173	0.0715242
1.15869	0.209804
2.99448	0.271792
0.486365	1.18253
2.59871	0.114439
0.371926	0.529279
2.69885	0.147817
1.88824	0.0905973
0.309938	0.238414
1.93115	0.238414
0.252719	0.0572194
1.9836	0.0524511
0.619876	0.219341
1.82625	0.085829
1.22545	0.252719
0.433913	1.2779
0.920278	0.190731
1.74996	0.104902
2.2697	0.309938
0.247951	0.119207
1.564	0.195499
2.26016	0.371926
0.605572	0.939351
0.400536	0.767693
0.55312	0.209804
0.357621	0.0524511
0.467291	0.791535
2.84189	0.629413
2.05036	0.619876
0.681864	0.491133
0.329011	0.300402
0.605572	0.162122
2.73222	0.0810608
0.514974	0.147817
0.572194	0.715242
1.08717	0.452987
0.410072	1.23498
3.04693	0.534047
0.405304	0.176426
0.495901	0.0810608
0.405304	1.02041
0.433913	0.13828
1.22545	0.429145
0.729547	0.119207
0.929815	0.209804
1.19684	0.143048
0.362389	0.524511
0.329011	0.476828
0.300402	0.181195
0.290865	0.247951
2.84189	0.147817
1.01088	1.16346
1.93592	1.10147
3.00402	0.667559
1.6689	0.247951
1.97884	0.0667559
1.73089	0.991802
1.59737	0.143048
0.290865	0.0572194
0.324243	0.0810608
0.281329	0.495901
0.467291	0.200268
0.41484	0.119207
2.7656	0.452987
1.06333	1.13485
0.324243	0.524511
2.81805	0.505438
0.295633	0.433913
0.257487	0.257487
0.700937	1.32558
0.252719	0.185963
0.252719	0.262255
0.300402	0.119207
1.41618	0.987034
0.44345	0.286097
0.262255	0.143048
0.801071	0.0619876
0.510206	0.0810608
0.72001	0.309938
2.81329	0.0572194
0.395767	0.200268
0.390999	0.405304
1.17777	0.195499
0.329011	0.0524511
0.963193	0.16689
0.319475	0.448218
0.367158	0.100134
1.05379	0.395767
1.89778	0.0667559
1.61168	0.824912
1.3828	0.16689
0.677096	0.262255
0.624645	0.233646
2.89435	0.410072
0.495901	0.848754
3.01355	0.267024
2.73699	0.0905973
0.615108	0.152585
1.81195	0.171658
0.281329	0.390999
0.963193	0.0905973
0.538816	0.319475
0.514974	0.104902
0.486365	0.0524511
0.41484	0.424377
0.114439	0.0524511
0.176426	0.0905973
0.123975	0.77723
0.143048	0.500669
0.123975	0.0572194
0.233646	0.13828
0.219341	0.228877
0.958424	0.448218
3.88138	0.10967
0.219341	0.686632
0.386231	0.0762925
2.01221	0.290865
1.12531	0.872595
0.781998	0.162122
2.98971	0.438682
0.953656	0.0762925
3.99105	0.429145
2.68931	0.252719
1.25406	0.0524511
2.27447	0.104902
0.786766	0.0619876
0.233646	0.152585
0.538816	1.13008
2.11235	0.352853
0.143048	0.0953656
0.944119	0.143048
1.22068	0.0667559
0.367158	0.538816
2.30785	0.820144
0.586498	0.195499
0.419609	0.648486
1.73565	0.16689
3.07554	0.114439
1.06809	0.147817
3.04216	0.200268
0.114439	0.152585
1.99314	0.0667559
3.59051	0.0905973
0.77723	0.0715242
0.557889	0.348084
1.61645	0.162122
2.89911	0.901205
1.33512	1.22068
2.01221	0.143048
0.491133	0.433913
0.529279	0.386231
1.00611	0.257487
0.13828	0.200268
0.395767	0.839217
0.123975	0.0810608
0.104902	0.390999
0.734315	1.42572
0.185963	0.0715242
0.114439	0.143048
0.119207	0.519743
1.173	0.143048
0.243182	0.100134
2.84666	0.104902
1.08717	0.0810608
2.43182	0.0524511
0.681864	0.348084
1.03949	0.519743
2.68931	0.085829
0.467291	0.224109
0.123975	0.0667559
3.066	0.181195
1.43048	0.205036
2.57487	0.128744
2.17434	0.0619876
1.85963	0.376694
3.07077	0.104902
3.07077	0.0667559
2.24109	0.214573
1.44002	0.0762925
3.41409	0.0619876
3.16614	0.0619876
2.11712	0.214573
3.41886	0.128744
3.10415	0.643718
1.7738	0.0810608
2.93249	0.362389
0.162122	0.514974
1.51631	0.0762925
0.238414	0.0524511
0.114439	0.123975
0.257487	0.176426
0.262255	0.190731
0.228877	0.0953656
2.76083	0.0572194
1.47817	0.85829
0.352853	0.0667559
0.729547	0.0619876
1.01564	0.10967
0.452987	0.185963
1.70228	0.104902
0.753388	0.658023
0.281329	0.13828
0.329011	0.510206
0.114439	0.0953656
3.9386	0.0905973
1.04425	0.185963
2.76083	0.0810608
4.41066	0.0953656
1.35419	0.781998
4.24854	0.176426
0.162122	0.0715242
0.209804	0.0953656
0.252719	0.209804
0.495901	0.324243
1.20637	0.0762925
0.55312	0.0524511
0.123975	0.181195
3.02309	0.505438
0.181195	0.343316
2.67024	0.410072
1.12531	0.147817
0.724779	0.0572194
0.85829	0.44345
0.877364	0.0524511
2.69885	0.162122
2.74176	0.0619876
0.491133	0.267024
3.25674	0.0667559
2.44613	0.271792
1.61645	0.176426
0.209804	0.247951
0.209804	0.243182
2.05513	0.882132
2.71315	0.171658
0.476828	0.157353
0.47206	0.386231
0.152585	0.891668
0.143048	0.0619876
2.91342	0.247951
2.17434	1.23975
0.362389	0.16689
0.100134	0.133512
0.205036	0.0905973
0.452987	0.681864
0.74862	0.0619876
0.214573	0.085829
4.16748	0.0667559
0.228877	0.133512
2.40798	0.0715242
0.228877	0.467291
2.49381	0.0715242
3.52853	0.262255
0.271792	0.205036
2.91819	0.104902
2.1648	0.171658
2.49858	0.896437
2.35553	0.16689
1.79764	0.257487
0.262255	1.12531
0.181195	0.0619876
2.47951	0.114439
2.73699	0.400536
2.90865	0.419609
0.123975	0.0667559
1.8644	0.224109
2.67977	0.224109
0.882132	0.209804
1.52108	0.104902
2.67977	0.0953656
0.238414	0.534047
1.26836	0.0667559
0.438682	0.519743
1.00134	1.34942
0.495901	0.300402
0.309938	0.0572194
0.152585	0.0905973
0.219341	0.214573
0.147817	0.762925
2.83236	0.0667559
0.433913	0.0667559
0.185963	0.200268
0.863059	0.724779
0.233646	0.338548
0.357621	0.295633
0.386231	0.0572194
1.24929	0.257487
0.16689	0.10967
0.505438	0.10967
3.88138	0.0667559
0.147817	0.233646
2.77991	0.176426
0.648486	0.133512
0.123975	0.267024
2.98971	0.190731
1.71181	0.0524511
1.33512	0.200268
2.59871	0.324243
1.93592	0.739083
2.58918	0.0715242
1.59261	0.0572194
0.104902	0.0572194
0.758157	0.0572194
1.7595	0.534047
0.190731	0.181195
0.987034	0.0762925
2.34123	0.0715242
1.43525	0.100134
2.91342	0.400536
2.27924	0.123975
0.152585	0.157353
2.51288	0.181195
2.19818	0.152585
0.519743	0.58173
0.424377	0.286097
0.829681	0.0524511
2.68454	1.02041
0.329011	0.162122
2.58441	0.0572194
2.84666	0.162122
1.37326	0.162122
0.200268	0.0762925
0.662791	0.0762925
1.23975	0.0524511
0.157353	0.123975
0.300402	0.0524511
4.25807	0.0905973
1.21114	0.0810608
0.896437	0.228877
0.891668	0.123975
1.10624	0.0572194
4.10549	0.591267
0.157353	0.209804
1.15869	0.0572194
1.82148	0.214573
0.495901	0.309938
2.29354	0.190731
2.29831	0.643718
2.35076	0.0715242
2.60825	0.0810608
1.8787	0.0572194
2.37937	0.157353
0.519743	0.104902
0.538816	0.448218
0.476828	0.0715242
1.15869	0.147817
2.60825	0.0953656
2.26016	0.0667559
3.99582	0.853522
3.57621	0.863059
3.30919	0.0619876
0.810608	0.0762925
3.02309	0.0905973
1.23498	0.162122
3.26627	0.176426
0.419609	0.085829
3.05647	0.0762925
0.10967	0.390999
0.257487	0.0667559
0.767693	0.309938
3.43793	0.152585
0.190731	0.829681
0.257487	0.0715242
0.534047	0.123975
0.114439	0.228877
0.619876	0.0572194
0.271792	0.576962
2.89435	0.104902
4.21993	0.16689
3.06124	1.173
3.29488	0.133512
0.495901	0.181195
0.8869	0.343316
0.419609	0.300402
2.78468	0.0715242
1.31605	0.119207
0.801071	0.185963
0.829681	0.529279
0.243182	0.390999
1.62122	0.0572194
1.59261	0.0905973
0.152585	0.16689
1.71181	0.27656
0.123975	0.085829
1.08717	0.0810608
0.290865	0.438682
0.33378	0.233646
0.948888	0.0762925
1.38757	0.0762925
3.457	0.715242
1.173	0.205036
0.348084	0.390999
0.524511	0.0524511
1.72612	0.0619876
2.31738	0.100134
3.97198	0.0715242
1.45433	0.0524511
0.567425	0.0762925
1.4734	0.119207
1.45433	0.114439
3.39502	0.0953656
1.81195	0.195499
2.10758	0.190731
2.15526	0.128744
0.677096	0.257487
0.352853	0.0905973
0.696169	0.0810608
1.43525	0.329011
0.424377	0.0762925
0.74862	0.0524511
0.815376	0.0715242
0.176426	0.33378
0.171658	0.386231
0.33378	0.243182
0.395767	0.0619876
0.576962	0.481596
1.33512	0.0762925
0.667559	0.0905973
0.181195	1.11101
0.233646	1.08717
0.290865	0.0619876
0.329011	0.114439
0.205036	0.600803
0.667559	0.190731
1.20161	0.929815
0.123975	0.619876
3.12799	0.128744
0.147817	1.14439
3.52853	0.290865
1.91685	0.271792
0.390999	0.195499
3.59051	0.085829
1.3685	0.467291
0.672327	0.410072
0.190731	0.143048
0.534047	0.128744
0.267024	0.195499
0.33378	0.16689
0.967961	0.10967
0.319475	0.0619876
0.295633	0.0619876
0.104902	0.10967
0.152585	0.0524511
	0.0524511
	0.10967
	0.0619876
	0.195499
	0.0619876
	0.619876
	0.772461
	0.119207
	0.100134
	0.200268
	0.295633
	0.0619876
	0.0619876
	0.123975
	0.596035
	0.295633
	0.128744
	0.10967
	0.209804
	0.133512
	0.281329
	0.143048
	0.538816
	0.0810608
	0.128744
	0.0619876
	0.0524511
	0.400536
	0.157353
	0.114439
	0.0667559
	1.07763
	0.085829
	0.0572194
	0.0953656
	0.190731
	0.867827
	0.123975
	0.567425
	0.13828
	1.04425
	0.0762925
	0.0953656
	0.143048
	0.114439
	0.0524511
	0.448218
	0.596035
	0.0572194
	0.27656
	0.0524511
	0.85829
	0.100134
	0.724779
	0.10967
	0.219341
	0.128744
	0.104902
	0.329011
	1.04902
	0.209804
	0.0762925
	0.348084
	0.157353
	0.119207
	0.247951
	1.25883
	0.753388
	0.686632
	0.91551
	0.534047
	0.0715242
	0.829681
	0.314706
	0.0810608
	0.104902
	1.26359
	0.791535
	0.233646
	0.123975
	0.267024
	0.30517
	0.805839
	0.0667559
	0.243182
	0.405304
	0.281329
	0.0762925
	0.524511
	0.0715242
	0.114439
	0.123975
	0.891668
	0.0619876
	0.562657
	0.739083
	0.0762925
	0.576962
	0.114439
	0.534047
	0.214573
	0.104902
	0.119207
	0.262255
	0.400536
	0.319475
	0.16689
	0.0572194
	0.13828
	0.0619876
	0.309938
	0.653254
	0.0905973
	0.195499
	0.233646
	0.171658
	0.658023
	0.185963
	0.128744
	0.100134
	0.143048
	0.281329
	0.0715242
	0.0667559
	0.300402
	0.0905973
	0.939351
	0.0524511
	0.0810608
	0.085829
	0.290865
	0.338548
	1.34465
	0.371926
	0.362389
	0.157353
	0.295633
	0.352853
	0.357621
	0.486365
	0.0667559
	0.386231
	0.534047
	0.085829
	1.41141
	0.085829
	0.10967
	0.524511
	0.0762925
	0.119207
	0.176426
	0.882132
	0.433913
	0.128744
	0.0524511
	0.85829
	1.02995
	0.309938
	0.128744
	0.691401
	0.114439
	0.128744
	0.0905973
	0.133512
	0.281329
	0.400536
	0.295633
	0.0762925
	0.185963
	0.0524511
	0.820144
	0.762925
	0.247951
	0.0905973
