# Supplementary material for: Mitochondrial fusion and altered beta-oxidation drive muscle wasting in a Drosophila cachexia model
Source: EMBO Rep. 2024 Mar 1;25(4):15. doi: 10.1038/s44319-024-00102-z (PMC11014992; doi:10.1038/s44319-024-00102-z)
Supplement: Supplementary file 8 — Figure EV Source data [file 44319_2024_102_MOESM8_ESM.zip › EV source data /Figure EV2 Upload Data/Figure EV2A.xlsx]

## Sheet: Sheet1
QRasV12ScribRNAi;MHCGAL4 X mCherryRNAi 6 AEL	QRasV12ScribRNAi;MHCGAL4 X marfRNAi 6 AEL	QRasV12ScribRNAi;MHCGAL4 X foxoRNAi 6 AEL	QRasV12ScribRNAi;MHCGAL4 X whdRNAi 6 AEL
0.848887	2.09358	0.642751	0.513037
0.555839	0.380622	0.964266	0.907148
1.59527	0.810915	0.58273	0.503514
0.772707	0.61983	1.19611	0.919188
1.52845	0.597612	0.855392
0.698846	0.456706	1.00503
