# Supplementary material for: Mitochondrial fusion and altered beta-oxidation drive muscle wasting in a Drosophila cachexia model
Source: EMBO Rep. 2024 Mar 1;25(4):15. doi: 10.1038/s44319-024-00102-z (PMC11014992; doi:10.1038/s44319-024-00102-z)
Supplement: Supplementary file 8 — Figure EV Source data [file 44319_2024_102_MOESM8_ESM.zip › EV source data /Figure EV2 Upload Data/Figure EV2F.xlsx]

## Sheet: Sheet1
QRasV12ScribRNAi;MHCGAL4 X UAS Luciferase 7 AEL	QRasV12ScribRNAi;MHCGAL4 X UAS Marf 7 AEL
0.887002	0.92342
1.02235	0.605829
1.09065	0.542406
0.9485	0.36975
0.972952
1.07855
