# Supplementary material for: Mitochondrial fusion and altered beta-oxidation drive muscle wasting in a Drosophila cachexia model
Source: EMBO Rep. 2024 Mar 1;25(4):15. doi: 10.1038/s44319-024-00102-z (PMC11014992; doi:10.1038/s44319-024-00102-z)
Supplement: Supplementary file 8 — Figure EV Source data [file 44319_2024_102_MOESM8_ESM.zip › EV source data /Figure EV1I-U Upload Data/Figure EV1O.xlsx]

## Sheet: Sheet1
mCherryRnai 6 AEL	QRasV12ScribRNAi;mef2GAL4 X UAS Luciferase 7 AEL
0.768384	1.86768
0.781549	1.57552
0.831005	1.49956
0.805759	1.29653
0.759455	1.28254
1.08607	2.57296
1.10512	2.27836
1.0201	2.66732
0.880502	2.48169
1.18628	2.20111
0.985612	0.935422
1.07153	1.13948
1.1964	1.04401
1.05367	1.23883
1.01434	0.983463
0.694069
0.718497
1.03663
0.937471
1.17616
0.596471
0.693744
0.564622
0.608229
0.528458
0.952592
0.970301
0.927852
0.828607
0.754662
1.14138
1.12004
1.21189
0.97229
1.05316
0.995203
1.13797
0.867305
1.06933
0.849768
1.7307
1.87483
1.7072
1.60014
1.13466
