# Supplementary material for: Mitochondrial fusion and altered beta-oxidation drive muscle wasting in a Drosophila cachexia model
Source: EMBO Rep. 2024 Mar 1;25(4):15. doi: 10.1038/s44319-024-00102-z (PMC11014992; doi:10.1038/s44319-024-00102-z)
Supplement: Supplementary file 8 — Figure EV Source data [file 44319_2024_102_MOESM8_ESM.zip › EV source data /Figure EV1I-U Upload Data/Figure EV1I.xlsx]

## Sheet: Sheet1
w1118 5 AEL	QRasV12ScribRNAi;MHCGAL4 x w1118 6 AEL
1.43905	0.513303
1.17028	0.877363
1.3712	0.628797
