# Supplementary material for: Mitochondrial fusion and altered beta-oxidation drive muscle wasting in a Drosophila cachexia model
Source: EMBO Rep. 2024 Mar 1;25(4):15. doi: 10.1038/s44319-024-00102-z (PMC11014992; doi:10.1038/s44319-024-00102-z)
Supplement: Supplementary file 8 — Figure EV Source data [file 44319_2024_102_MOESM8_ESM.zip › EV source data /Figure EV1I-U Upload Data/Figure EV1K.xlsx]

## Sheet: Sheet1
phmGAL4 > mCherryRNAi 5 AEL	phmGAL4 > torsoRNAi 5 AEL
1.07097	0.980467
1.31232	0.392187
0.724037	0.362019
0.739121	0.724037
0.33185	0.407271
0.905047	0.648617
0.346935	0.346935
0.362019	0.784374
0.814542	0.784374
0.678785	0.76929
0.799458	0.784374
0.377103	0.754206
0.377103	0.346935
0.497776	0.437439
0.51286	0.452523
0.407271	0.603364
0.739121	0.633533
0.467607	0.437439
1.10114	0.51286
1.02572	0.76929
1.11622	0.437439
0.392187	0.874878
0.33185	0.437439
0.482692	0.859794
0.482692	0.437439
0.422355	0.497776
0.693869	0.573196
0.905047	0.543028
0.603364	0.452523
0.346935	1.07097
0.422355	0.437439
0.316766	0.362019
0.829626	0.678785
0.784374	0.980467
0.316766	0.422355
0.316766	0.482692
0.663701	0.316766
0.51286	0.663701
0.920131	0.573196
0.407271	0.377103
0.452523	0.814542
0.935215	0.422355
0.648617	0.950299
0.482692	0.618449
0.392187	0.377103
1.02572	0.316766
0.905047	0.58828
0.452523	0.693869
0.346935	0.950299
1.28215	0.814542
0.407271	0.648617
0.543028	0.392187
0.543028	0.467607
0.407271	0.437439
0.362019	0.814542
0.618449	0.543028
0.527944	0.708953
0.633533	0.573196
0.76929	0.799458
0.346935	0.482692
0.618449	0.84471
0.392187	1.01063
0.573196	0.527944
0.829626	0.965383
0.784374	0.935215
0.377103	0.76929
0.33185	0.316766
0.648617	0.33185
0.497776	0.829626
0.316766	1.05589
0.33185	0.392187
0.377103	0.874878
0.346935	0.724037
0.708953	0.467607
0.739121	0.693869
0.678785	0.573196
0.437439	0.437439
1.08606	0.346935
0.377103	1.07097
0.362019	0.573196
0.633533	0.663701
0.422355	0.422355
0.558112	0.422355
0.76929	0.362019
1.11622	0.497776
0.346935	0.618449
0.739121	0.724037
0.452523	0.754206
0.784374	0.678785
0.392187	0.392187
0.76929	0.618449
0.422355	0.392187
0.316766	0.392187
0.392187	0.407271
0.392187	0.950299
0.346935	0.814542
0.965383	0.829626
0.799458	0.920131
0.995551	0.905047
0.799458	0.377103
0.739121	0.362019
0.407271	0.829626
0.874878	0.648617
0.618449	0.648617
0.51286	0.377103
0.527944	0.452523
1.19165	0.316766
0.316766	0.618449
0.558112	0.724037
0.346935	0.739121
0.362019	0.739121
0.784374	0.935215
0.76929	0.859794
0.51286	0.708953
0.799458	0.618449
0.346935	0.377103
0.663701	0.346935
0.558112	0.362019
0.76929	1.13131
0.76929	0.377103
0.392187	0.603364
0.799458	0.754206
0.362019	0.33185
0.482692	0.693869
0.467607	0.980467
0.58828	0.603364
0.482692	0.76929
0.482692	0.859794
0.51286	0.905047
0.708953	0.51286
0.51286	0.708953
0.346935	0.663701
0.422355	0.724037
0.814542	0.754206
0.920131	0.482692
0.482692	0.316766
0.543028	0.346935
0.377103	0.58828
0.497776	0.377103
0.889963	0.678785
0.814542	0.573196
0.920131	0.663701
0.905047	0.739121
0.422355	0.527944
0.754206	0.437439
0.316766	0.708953
0.377103	0.889963
0.980467	0.950299
0.346935	0.51286
0.51286	0.724037
0.467607	0.678785
0.859794	0.995551
0.618449	0.799458
0.437439	0.603364
0.814542	0.693869
0.316766	0.316766
0.422355	0.543028
0.708953	0.76929
0.407271	0.678785
0.663701	0.874878
0.467607	0.377103
0.316766	0.467607
0.362019	0.543028
0.422355	0.392187
0.437439	0.316766
0.407271	0.543028
0.482692	0.724037
0.678785	0.889963
0.392187	0.633533
0.76929	0.648617
0.452523	0.814542
0.482692	0.51286
1.02572	0.859794
0.920131	0.51286
0.482692	0.58828
0.648617	0.603364
0.452523	0.58828
0.437439	0.693869
0.377103	0.437439
0.51286	0.739121
0.678785	0.573196
0.51286	0.618449
0.859794	0.799458
0.678785	0.437439
0.754206	0.377103
0.754206	0.316766
0.392187	0.603364
0.362019	0.784374
0.859794	0.362019
0.708953	0.543028
0.573196	0.316766
0.543028	0.874878
0.829626	0.437439
0.422355	0.422355
0.543028	0.422355
0.724037	0.573196
0.58828	0.905047
0.362019	0.995551
0.316766	0.874878
0.33185	0.543028
0.558112	0.467607
0.558112	0.693869
0.482692	0.346935
0.799458	0.648617
0.422355	0.799458
0.693869	0.377103
0.362019	0.874878
0.377103	0.58828
0.422355	0.422355
0.84471	0.558112
0.58828	0.814542
0.51286	0.603364
0.497776	0.799458
0.618449	0.618449
0.437439	1.11622
0.392187	0.724037
1.31232	0.603364
0.377103	0.437439
0.316766	0.58828
0.377103	0.76929
0.437439	0.316766
0.76929	0.346935
0.362019	0.452523
0.437439	0.754206
0.527944	0.618449
0.377103	0.51286
0.407271	0.950299
0.558112	0.784374
0.874878	0.678785
0.467607	0.739121
0.965383	0.799458
0.422355	0.603364
0.784374	0.392187
0.346935	0.920131
0.51286	0.33185
0.708953	0.814542
0.633533	0.422355
0.739121	0.799458
0.377103	0.362019
1.07097	0.422355
0.829626	0.829626
1.0408	0.392187
0.573196	0.392187
0.51286	0.84471
0.437439	0.724037
0.799458	0.693869
0.84471	0.663701
0.422355	1.10114
0.693869	0.316766
0.708953	0.377103
0.316766	0.859794
0.316766	0.603364
0.920131	0.754206
0.859794	0.362019
0.407271	0.482692
0.51286	0.603364
0.362019	0.558112
0.678785	0.543028
0.603364	0.950299
0.693869	0.678785
0.407271	0.633533
0.346935	0.784374
0.678785	0.784374
0.724037	0.754206
0.558112	0.316766
1.05589	0.422355
0.708953	0.603364
0.362019	0.920131
0.814542	0.316766
0.724037	0.467607
0.708953	0.799458
0.316766	0.392187
0.33185	0.889963
0.965383	0.316766
0.392187	0.724037
0.935215	0.84471
0.693869	0.829626
0.678785	0.543028
0.362019	0.392187
0.920131	0.889963
0.422355	0.874878
0.497776	0.84471
0.678785	0.346935
0.920131	0.316766
1.07097	1.10114
0.497776	0.859794
0.392187	0.497776
0.889963	0.527944
0.693869	0.935215
0.51286	0.799458
0.693869	0.558112
0.920131	0.407271
0.905047	0.633533
1.02572	0.316766
0.965383	0.693869
1.13131	0.527944
0.362019	0.467607
0.437439	0.407271
0.452523	0.316766
0.76929	0.33185
0.558112	0.33185
1.08606	0.663701
0.497776	0.784374
0.573196	0.708953
0.467607	0.33185
0.392187	0.51286
0.527944	0.859794
0.618449	0.346935
0.437439	0.84471
1.07097	0.482692
0.799458	0.693869
0.58828	0.950299
0.482692	1.05589
0.33185	0.467607
0.603364	0.437439
0.407271	0.678785
0.437439	0.693869
0.618449	0.739121
0.965383	0.467607
0.663701	0.452523
0.76929	0.754206
0.467607	0.33185
0.482692	0.874878
1.10114	0.708953
0.422355	0.935215
0.422355	0.407271
0.33185	0.920131
0.482692	0.603364
0.51286	0.754206
0.708953	0.829626
1.07097	0.482692
0.829626	0.558112
0.543028	0.76929
0.58828	0.739121
0.754206	0.889963
1.65925	0.33185
0.724037	0.754206
0.437439	0.377103
0.874878	0.84471
0.33185	0.724037
0.362019	1.11622
0.84471	1.10114
0.693869	0.708953
0.482692	0.437439
1.07097	0.558112
0.33185	0.558112
0.392187	0.829626
0.558112	0.316766
0.648617	0.920131
0.482692	0.603364
0.76929	0.362019
0.482692	0.603364
0.980467	0.905047
0.558112	0.482692
0.905047	0.377103
0.527944	0.58828
0.543028	0.467607
0.754206	0.58828
0.482692	0.437439
0.935215	0.467607
0.995551	0.58828
0.346935	0.33185
0.648617	0.407271
0.467607	1.11622
0.33185	0.663701
0.58828	0.814542
0.859794	0.51286
0.33185	0.724037
0.76929	0.392187
0.407271	0.346935
0.920131	0.950299
1.07097	0.527944
0.708953	0.452523
0.482692	0.905047
0.58828	0.422355
0.452523	0.452523
0.482692	0.467607
0.950299	0.814542
0.51286	0.346935
0.346935	0.58828
1.44808	0.935215
0.799458	1.07097
0.980467	0.829626
0.950299	0.527944
0.467607	0.920131
0.527944	0.33185
0.920131	0.33185
1.01063	0.392187
0.362019	0.346935
0.573196	0.58828
0.799458	0.663701
0.980467	0.497776
0.784374	0.739121
0.316766	0.452523
0.663701	0.633533
0.558112	0.362019
0.739121	0.346935
0.965383	0.377103
0.33185	0.497776
0.346935	0.663701
0.739121	1.02572
0.905047	0.437439
0.724037	0.708953
0.784374	0.950299
0.543028	0.754206
0.76929	0.437439
0.467607	0.437439
0.920131	0.407271
0.527944	0.51286
0.377103	0.407271
0.950299	0.618449
0.497776	0.346935
0.76929	0.724037
0.422355	0.754206
0.935215	0.346935
0.663701	0.407271
0.935215	0.739121
0.482692	0.965383
0.377103	0.678785
0.995551	0.874878
0.950299	0.392187
0.874878	0.708953
0.422355	0.392187
0.814542	0.874878
0.648617	0.829626
0.935215	0.422355
0.573196	0.346935
0.58828	0.648617
0.422355	0.84471
0.558112	0.995551
0.648617	0.362019
0.724037	0.920131
0.346935	0.407271
0.905047	0.633533
0.558112	1.07097
0.920131	0.76929
0.678785	0.407271
1.0408	0.950299
0.392187	0.829626
0.84471	0.739121
0.497776	0.316766
0.708953	0.905047
0.33185	0.422355
0.467607	0.618449
0.392187	0.33185
0.346935	0.346935
0.859794	0.33185
0.346935	0.482692
0.437439	0.422355
0.497776	0.482692
0.799458	0.497776
0.437439	0.362019
0.377103	0.859794
0.316766	0.362019
0.799458	0.724037
0.452523	0.724037
0.573196	0.58828
0.467607	0.558112
1.31232	0.316766
0.316766	0.799458
0.543028	0.58828
0.905047	0.754206
0.362019	0.377103
0.452523	0.58828
0.935215	0.392187
1.02572	0.422355
0.482692	0.33185
0.543028	0.558112
0.814542	0.648617
0.33185	0.497776
0.663701	0.573196
0.482692	0.799458
1.35757	0.407271
0.482692	0.84471
0.527944	0.558112
0.452523	0.497776
0.33185	0.708953
0.437439	0.754206
0.422355	0.422355
0.362019	0.84471
0.935215	0.482692
0.392187	0.754206
0.950299	0.603364
0.33185	0.708953
0.724037	0.497776
0.51286	0.859794
0.558112	0.392187
0.829626	0.392187
0.708953	0.965383
0.905047	0.543028
0.437439	0.633533
1.29723	0.905047
0.603364	0.437439
0.407271	0.573196
0.799458	0.633533
0.422355	0.437439
0.437439	0.51286
0.558112	0.829626
0.51286	0.497776
0.422355	0.693869
0.739121	0.316766
0.814542	0.346935
0.467607	0.558112
0.558112	0.392187
0.407271	0.76929
0.33185	0.437439
0.693869	0.437439
0.558112	0.33185
0.346935	0.814542
0.482692	0.859794
0.497776	0.799458
0.859794	0.724037
0.859794	0.814542
0.316766	0.603364
1.11622	0.33185
0.452523	0.51286
0.693869	0.452523
0.362019	0.362019
0.452523	0.558112
0.573196	0.452523
0.33185	0.316766
1.05589	0.407271
0.724037	0.497776
1.01063	0.693869
0.33185	0.392187
0.33185	0.392187
0.935215	0.377103
0.497776	0.920131
0.935215	0.407271
0.362019	0.422355
0.739121	0.497776
0.346935	0.407271
0.452523	0.527944
0.33185	0.422355
0.482692	0.362019
0.693869	0.799458
0.633533	0.980467
0.603364	0.392187
0.724037	0.84471
1.01063	0.889963
0.316766	0.422355
0.663701	0.76929
0.543028	0.859794
0.467607	0.980467
0.422355	0.362019
0.392187	0.799458
0.346935	0.316766
0.377103	0.678785
0.920131	0.603364
1.5235	0.693869
0.693869	0.603364
0.452523	0.58828
0.422355	0.422355
0.784374	0.618449
0.558112	0.558112
0.84471	0.362019
0.905047	0.33185
0.392187	0.678785
0.362019	0.407271
0.407271	0.829626
0.51286	0.980467
0.452523	0.84471
0.437439	0.407271
0.422355	0.362019
0.859794	0.346935
0.377103	0.995551
0.527944	0.377103
0.437439	0.965383
0.58828	0.527944
0.754206	0.678785
0.558112	0.316766
0.362019	0.739121
0.467607	0.33185
0.51286	0.33185
0.346935	0.452523
1.01063	0.392187
0.422355	0.739121
1.10114	0.392187
0.784374	0.482692
0.527944	0.573196
0.362019	0.482692
0.58828	0.678785
0.51286	0.573196
0.392187	0.377103
0.346935	0.573196
0.497776	0.377103
0.392187	0.316766
0.316766	0.633533
0.467607	0.467607
0.543028	0.392187
1.0408	0.422355
0.859794	0.543028
0.346935	0.392187
0.799458	0.859794
0.482692	0.724037
0.407271	0.693869
1.10114	0.497776
0.543028	0.693869
0.482692	0.392187
0.316766	0.482692
0.362019	0.859794
0.84471	0.708953
0.965383	0.346935
0.633533	0.708953
0.693869	0.603364
1.08606	0.377103
0.76929	0.58828
0.437439	0.316766
0.678785	0.377103
0.33185	0.58828
0.633533	0.33185
0.784374	0.437439
1.08606	0.362019
0.407271	0.467607
0.543028	0.51286
0.392187	0.497776
0.708953	0.497776
0.874878	0.995551
0.467607	0.76929
0.84471	0.784374
0.708953	0.362019
0.392187	0.497776
0.377103	0.829626
0.346935	0.874878
0.377103	0.527944
0.346935	0.377103
0.618449	0.377103
0.799458	0.467607
0.482692	0.377103
0.346935	0.33185
0.51286	0.346935
0.51286	0.407271
0.497776	0.316766
0.633533	0.663701
0.633533	0.392187
0.58828	0.33185
0.784374	0.618449
0.51286	0.33185
0.618449	0.316766
0.663701	0.633533
0.346935	0.362019
0.467607	0.573196
0.362019	0.316766
0.33185	0.527944
0.573196	0.724037
0.693869	0.316766
0.377103	0.558112
0.346935	0.84471
0.362019	0.76929
1.11622	0.678785
1.0408	0.558112
0.603364	0.346935
0.84471	0.965383
0.965383	0.392187
1.02572	0.754206
0.392187	0.558112
0.482692	0.362019
0.316766	1.11622
0.889963	0.316766
0.51286	0.693869
0.678785	0.663701
0.693869	0.724037
0.633533	0.965383
0.33185	0.724037
0.543028	0.799458
0.573196	0.51286
0.392187	0.573196
0.829626	0.316766
0.422355	1.08606
0.392187	1.10114
0.829626	0.558112
0.482692	0.678785
0.814542	1.05589
0.693869	1.07097
0.799458	0.543028
0.497776	0.316766
0.558112	0.452523
0.392187	0.829626
0.482692	0.573196
1.20673	0.437439
0.980467	0.603364
0.784374	0.467607
0.663701	0.799458
0.905047	0.467607
0.467607	0.33185
0.980467	0.58828
0.362019	0.467607
0.346935	0.754206
0.377103	0.316766
0.497776	0.905047
0.618449	0.965383
0.935215	0.316766
0.51286	0.316766
0.693869	0.859794
0.452523	0.84471
0.889963	0.467607
0.362019	1.07097
0.950299	0.799458
1.01063	0.573196
0.58828	0.799458
0.316766	0.527944
0.58828	0.316766
0.33185	0.558112
1.08606	0.422355
0.859794	0.648617
0.422355	0.33185
1.02572	0.648617
1.02572	0.482692
0.980467	0.316766
0.407271	0.920131
1.22181	0.467607
1.20673	0.76929
0.829626	0.618449
1.35757	0.84471
0.392187	0.995551
0.935215	0.377103
1.02572	0.573196
0.497776	0.346935
0.58828	0.693869
0.693869	0.76929
0.362019	0.346935
0.482692	0.422355
1.02572	0.995551
0.784374	0.527944
0.648617	0.346935
1.11622	0.452523
0.678785	0.814542
0.84471	0.76929
0.859794	0.58828
0.362019	0.905047
0.392187	0.497776
0.497776	0.362019
0.859794	0.618449
0.51286	0.51286
0.603364	0.678785
0.497776	0.724037
0.950299	0.543028
0.482692	0.558112
0.558112	0.633533
0.889963	0.543028
1.31232	0.407271
0.58828	0.316766
0.965383	0.603364
0.316766	0.905047
0.51286	0.392187
0.76929	0.467607
0.422355	0.724037
0.76929	0.437439
1.22181	0.362019
1.10114	0.377103
0.935215	0.467607
0.392187	0.33185
0.497776	1.0408
0.950299	0.784374
0.497776	0.543028
0.346935	0.437439
0.377103	0.51286
0.603364	0.51286
0.905047	0.693869
1.11622	0.407271
0.618449	0.392187
0.316766	0.362019
0.58828	0.784374
1.0408	0.377103
0.889963	0.452523
0.935215	1.01063
0.346935	0.905047
1.2369	0.346935
0.693869	0.58828
0.422355	0.754206
0.437439	0.377103
0.799458	0.76929
1.5235	0.316766
0.950299	0.678785
0.935215	0.407271
0.51286	0.543028
0.814542	0.859794
0.603364	0.482692
0.316766	0.558112
0.558112	0.573196
0.693869	0.51286
0.995551	0.527944
0.467607	0.693869
0.965383	0.935215
0.392187	0.51286
0.437439	0.392187
0.814542	0.407271
0.784374	0.467607
0.920131	0.437439
1.0408	0.829626
1.65925	0.316766
0.377103	0.603364
0.33185	0.422355
0.482692	0.362019
0.693869	0.452523
0.422355	0.754206
0.362019	0.316766
0.543028	0.708953
0.724037	0.543028
0.829626	0.467607
0.648617	0.482692
0.950299	0.452523
0.346935	0.603364
0.33185	0.346935
0.558112	0.874878
0.346935	0.693869
0.648617	0.51286
0.739121	0.995551
0.874878	0.739121
0.51286	0.51286
0.784374	0.84471
0.708953	0.648617
0.452523	0.33185
0.739121	1.0408
0.482692	0.377103
0.482692	0.33185
0.392187	0.407271
0.678785	0.482692
0.346935	0.754206
0.784374	0.346935
0.889963	0.814542
0.467607	0.935215
0.618449	0.829626
0.392187	0.316766
0.920131	0.377103
0.527944	0.346935
1.11622	0.980467
0.920131	1.07097
0.58828	0.724037
0.724037	1.02572
0.467607	0.422355
0.663701	0.950299
0.618449	0.935215
0.693869	0.648617
0.392187	0.543028
0.422355	0.392187
0.905047	0.467607
0.739121	0.437439
0.663701	0.663701
0.603364	0.558112
0.58828	0.33185
0.543028	0.51286
0.316766	0.452523
0.724037	0.799458
0.724037	0.33185
0.377103	0.346935
0.829626	0.346935
0.678785	0.76929
0.905047	0.33185
0.33185	0.362019
1.40282	0.754206
0.482692	0.739121
1.08606	0.407271
0.618449	0.51286
1.14639	0.58828
0.739121	0.558112
1.01063	0.980467
0.980467	0.452523
0.467607	0.407271
0.950299	0.84471
0.51286	0.346935
0.829626	0.618449
0.392187	0.316766
0.814542	0.618449
1.17656	0.754206
0.58828	0.377103
0.377103	0.754206
0.527944	0.346935
0.739121	0.437439
0.799458	0.377103
0.392187	0.58828
0.754206	0.482692
0.920131	0.33185
0.377103	0.346935
0.422355	0.633533
0.965383	0.995551
0.316766	0.482692
0.392187	0.618449
0.950299	0.527944
1.17656	0.558112
1.41791	0.346935
1.19165	0.905047
0.543028	0.814542
0.874878	0.437439
0.467607	0.51286
0.663701	0.58828
0.452523	0.482692
0.362019	0.467607
0.543028	0.663701
0.316766	0.905047
0.633533	0.558112
0.33185	0.346935
0.754206	0.497776
0.316766	0.33185
0.980467	0.618449
0.316766	0.648617
1.20673	0.33185
0.965383	0.84471
0.995551	0.452523
1.0408	0.33185
0.543028	0.708953
1.08606	0.497776
0.58828	0.663701
0.693869	0.633533
0.754206	0.33185
0.346935	0.648617
0.422355	0.467607
0.362019	0.346935
0.648617	0.58828
0.362019	0.618449
0.935215	0.362019
0.76929	0.543028
0.497776	0.392187
0.663701	0.527944
0.543028	0.346935
0.573196	0.754206
0.754206	0.648617
0.437439	0.58828
0.633533	0.799458
0.633533	0.859794
1.0408	0.543028
0.362019	0.362019
0.905047	0.316766
0.377103	0.859794
0.708953	0.452523
0.543028	0.362019
0.392187	0.84471
0.678785	0.452523
0.889963	0.33185
0.482692	0.935215
0.407271	0.467607
0.603364	0.377103
0.377103	0.51286
0.935215	0.76929
0.58828	0.362019
0.407271	0.482692
0.392187	0.859794
1.07097	0.980467
0.497776	0.950299
1.05589	0.452523
0.422355	0.362019
0.814542	0.543028
0.543028	0.422355
1.16148	0.452523
0.76929	0.573196
0.693869	0.693869
0.724037	0.648617
1.07097	0.935215
0.573196	0.693869
0.346935	0.362019
1.01063	0.754206
0.362019	0.693869
0.724037	0.422355
0.648617	0.814542
0.935215	0.392187
0.33185	0.950299
0.603364	0.663701
0.33185	0.452523
1.5235	0.51286
1.02572	0.573196
0.965383	0.58828
0.497776	1.07097
0.739121	0.377103
1.14639	0.754206
0.859794	0.467607
0.558112	0.527944
0.799458	0.678785
0.316766	0.346935
1.08606	0.497776
0.905047	0.799458
0.316766	0.51286
0.422355	0.407271
0.618449	0.693869
0.316766	0.84471
0.874878	0.33185
0.633533	0.392187
0.346935	0.392187
0.452523	0.51286
1.05589	0.693869
0.754206	0.84471
0.482692	0.950299
0.543028	0.618449
0.316766	0.754206
0.316766	0.573196
0.920131	0.874878
0.392187	0.76929
0.633533	0.392187
0.407271	0.33185
0.784374	0.346935
0.346935	0.422355
0.467607	0.437439
0.51286	0.678785
0.784374	0.648617
0.346935	1.10114
0.362019	0.814542
0.437439	0.437439
0.437439	0.422355
0.482692	0.874878
1.19165	0.739121
0.452523	0.784374
0.452523	0.648617
0.874878	0.814542
0.437439	0.33185
0.51286	0.693869
0.362019	0.905047
1.02572	0.739121
0.58828	0.693869
0.482692	0.859794
0.362019	0.437439
0.603364	0.799458
0.829626	0.678785
0.573196	0.678785
0.693869	0.935215
1.02572	0.754206
0.618449	0.377103
0.33185	1.10114
0.874878	0.995551
0.814542	0.905047
0.316766	0.708953
0.452523	0.422355
0.377103	0.663701
0.407271	0.829626
0.950299	0.527944
0.362019	0.407271
0.392187	0.829626
0.392187	0.362019
0.437439	1.16148
0.33185	0.784374
0.467607	0.859794
0.362019	0.437439
1.28215	0.452523
0.84471	0.316766
0.377103	0.58828
0.693869	0.422355
0.754206	0.648617
0.543028	0.76929
1.20673	0.84471
0.754206	0.346935
0.678785	0.84471
0.543028	0.467607
1.07097	0.754206
0.754206	0.784374
1.46316	0.392187
0.693869	0.558112
0.422355	0.362019
0.527944	0.708953
0.739121	0.799458
0.316766	0.377103
0.663701	0.362019
0.422355	0.829626
0.362019	0.392187
0.346935	0.603364
0.603364	0.482692
0.603364	0.874878
0.814542	0.346935
0.51286	0.422355
0.452523	0.678785
1.02572	0.754206
0.527944	0.920131
0.799458	0.724037
0.648617	0.633533
0.708953	0.980467
0.739121	0.392187
1.02572	0.452523
1.10114	0.739121
0.377103	0.814542
0.693869	0.995551
0.467607	0.663701
1.37265	0.799458
0.362019	0.316766
0.33185	0.874878
0.33185	1.02572
0.377103	0.497776
0.377103	0.965383
0.829626	0.965383
0.708953	0.33185
0.467607	0.859794
0.618449	1.0408
0.362019	1.26707
0.407271	0.905047
0.527944	0.33185
0.437439	0.814542
0.316766	0.603364
0.889963	1.14639
1.20673	1.01063
0.693869	0.905047
0.633533	0.467607
0.497776	0.799458
0.316766	0.527944
0.573196	0.33185
0.799458	0.784374
0.799458	0.422355
0.739121	1.11622
0.316766	0.633533
1.16148	0.874878
0.51286	0.452523
0.995551	0.33185
0.754206	0.829626
0.784374	0.58828
0.543028	0.859794
0.678785	0.708953
0.874878	0.799458
0.663701	0.33185
0.467607	0.573196
1.07097	0.76929
0.33185	0.497776
0.603364	0.527944
0.965383	0.558112
0.859794	0.799458
0.392187	0.527944
0.739121	0.784374
1.43299	0.784374
1.20673	0.362019
0.407271	0.58828
0.452523	1.02572
0.678785	0.76929
0.58828	0.422355
0.362019	0.316766
0.346935	0.829626
0.693869	0.739121
1.41791	1.07097
0.467607	1.02572
1.16148	0.663701
0.33185	0.573196
0.663701	0.708953
0.33185	0.452523
0.482692	0.573196
0.58828	1.11622
0.874878	0.392187
0.452523	0.935215
0.965383	0.407271
0.497776	0.603364
1.10114	0.648617
0.905047	0.422355
0.648617	0.708953
0.724037	0.633533
0.633533	0.633533
0.392187	0.648617
0.467607	0.965383
0.527944	0.362019
0.618449	0.392187
0.799458	0.829626
1.38774	0.784374
0.739121	0.920131
0.51286	0.527944
0.482692	0.452523
0.452523	0.558112
0.422355	0.33185
0.33185	0.693869
0.437439	0.995551
0.648617	0.33185
0.316766	0.316766
0.467607	0.618449
0.33185	0.33185
0.392187	0.754206
0.920131	0.889963
0.784374	1.07097
0.346935	0.905047
0.362019	0.422355
0.633533	0.543028
0.452523	0.422355
0.362019	0.467607
1.05589	0.497776
0.814542	0.346935
0.407271	0.648617
0.678785	0.392187
0.467607	0.920131
0.392187	0.799458
0.377103	0.527944
0.452523	0.558112
0.889963	0.784374
0.739121	0.965383
0.362019	0.829626
0.648617	0.648617
1.31232	0.889963
0.648617	0.407271
0.346935	0.693869
0.739121	0.573196
0.437439	0.346935
0.84471	0.829626
1.38774	0.422355
0.422355	0.407271
0.829626	0.467607
0.678785	0.663701
0.784374	0.573196
1.22181	1.02572
0.693869	0.995551
0.693869	0.648617
0.392187	0.497776
0.437439	0.362019
0.58828	0.362019
0.965383	0.905047
0.935215	0.543028
0.905047	0.935215
0.58828	0.527944
0.362019	0.874878
0.407271	0.814542
0.874878	0.784374
1.2369	0.950299
0.392187	0.905047
0.497776	0.633533
0.84471	0.362019
0.754206	0.76929
0.618449	0.573196
0.377103	0.648617
0.708953	0.754206
0.392187	0.497776
1.13131	0.829626
0.392187	0.663701
0.316766	0.407271
0.558112	0.693869
0.618449	0.784374
0.724037	0.392187
0.437439	0.422355
0.84471	0.784374
0.362019	0.558112
0.33185	0.708953
0.603364	0.392187
0.754206	0.678785
0.663701	0.708953
0.543028	0.422355
0.362019	0.678785
0.708953	0.497776
0.392187	0.663701
0.76929	0.316766
0.965383	0.497776
0.558112	0.829626
0.784374	1.08606
0.980467	0.362019
0.346935	0.739121
0.482692	0.965383
0.543028	0.693869
0.829626	0.935215
0.558112	0.603364
0.316766	0.346935
0.58828	0.58828
0.573196	0.467607
0.467607	0.346935
0.527944	0.814542
0.482692	0.33185
1.07097	0.889963
0.51286	0.527944
0.467607	0.316766
0.316766	0.452523
0.708953	0.452523
0.482692	1.14639
0.950299	0.829626
0.573196	0.814542
0.84471	0.527944
0.467607	0.437439
1.02572	0.346935
0.33185	0.437439
0.392187	0.859794
0.573196	0.784374
0.482692	0.76929
0.724037	0.84471
0.452523	0.618449
0.346935	0.678785
0.58828	0.708953
0.920131	0.708953
0.422355	0.422355
0.437439	0.316766
0.693869	0.497776
0.739121	0.905047
0.663701	0.814542
0.316766	0.452523
0.618449	0.482692
0.497776	0.76929
0.58828	0.754206
1.19165	0.603364
0.377103	0.905047
0.422355	0.739121
0.497776	0.84471
0.392187	0.693869
0.754206	0.693869
0.51286	0.889963
0.437439	0.573196
0.84471	0.84471
0.422355	0.995551
0.346935	0.874878
0.784374	0.407271
0.33185	0.422355
0.452523	1.0408
0.950299	0.663701
0.33185	0.76929
0.51286	0.920131
0.708953	0.58828
1.13131	1.0408
0.482692	1.10114
0.558112	0.407271
0.51286	0.76929
0.58828	0.573196
0.437439	0.467607
1.0408	0.346935
0.603364	0.573196
0.678785	0.935215
0.603364	0.724037
0.392187	0.543028
0.51286	0.648617
0.33185	0.377103
0.362019	0.678785
0.558112	0.346935
0.316766	0.663701
0.362019	0.648617
0.316766	0.648617
0.33185	0.874878
0.346935	0.739121
0.950299	0.437439
0.739121	0.603364
0.452523	0.678785
0.316766	0.392187
0.33185	0.708953
0.739121	0.633533
0.377103	0.33185
1.02572	0.708953
0.558112	0.497776
0.678785	0.724037
0.377103	0.407271
0.663701	0.58828
0.316766	0.920131
0.33185	1.08606
0.452523	0.648617
0.573196	0.437439
0.558112	0.407271
0.33185	0.603364
0.422355	0.859794
0.678785	0.76929
0.33185	0.437439
0.543028	0.407271
0.76929	0.84471
1.29723	0.497776
0.920131	0.76929
0.482692	0.558112
0.859794	0.316766
0.558112	0.995551
0.497776	0.362019
0.33185	0.346935
0.362019	0.407271
0.889963	0.724037
0.814542	0.724037
0.874878	0.573196
0.362019	0.316766
1.20673	0.377103
0.618449	0.437439
0.497776	0.346935
0.663701	0.965383
0.603364	0.663701
0.33185	0.573196
0.346935	0.784374
0.392187	1.05589
0.84471	0.603364
0.346935	0.603364
0.889963	0.467607
1.10114	0.452523
0.452523	0.33185
0.377103	0.377103
0.920131	0.84471
0.724037	0.392187
0.980467	0.452523
0.422355	0.935215
0.346935	0.558112
0.407271	0.678785
0.663701	0.663701
0.316766	0.965383
0.573196	0.814542
0.392187	0.362019
0.467607	0.678785
0.799458	0.33185
0.33185	0.889963
1.02572	1.22181
0.497776	0.392187
0.618449	0.452523
0.422355	0.889963
0.708953	0.452523
0.84471	0.573196
0.33185	0.527944
1.07097	0.362019
0.482692	0.482692
1.22181	0.316766
0.346935	0.316766
0.316766	0.618449
0.739121	0.965383
0.543028	0.497776
0.648617	0.889963
1.07097	0.482692
0.377103	0.648617
1.28215	0.799458
0.51286	0.452523
0.995551	0.784374
0.693869	0.58828
1.16148	0.346935
0.693869	0.58828
0.346935	0.316766
1.05589	0.950299
0.814542	0.316766
1.07097	0.889963
1.17656	0.452523
0.497776	0.58828
0.784374	0.829626
0.603364	0.527944
0.739121	0.905047
0.377103	0.874878
0.573196	0.452523
0.799458	0.618449
0.633533	0.603364
1.14639	0.33185
0.754206	0.76929
0.618449	0.648617
0.316766	0.693869
0.51286	0.799458
0.33185	0.33185
0.392187	0.316766
0.452523	0.467607
0.377103	0.799458
0.316766	0.633533
0.905047	0.316766
0.573196	0.708953
0.452523	1.10114
0.377103	0.558112
0.618449	0.437439
0.33185	0.724037
0.980467	0.362019
0.497776	0.799458
0.497776	0.422355
0.482692	0.633533
0.58828	0.422355
0.497776	0.527944
0.648617	0.377103
0.392187	0.346935
0.346935	0.905047
0.739121	0.965383
0.663701	0.633533
0.527944	0.346935
0.84471	0.784374
0.316766	0.965383
0.316766	0.724037
0.648617	0.829626
0.33185	0.663701
0.724037	0.407271
0.346935	1.0408
0.678785	0.648617
0.467607	0.935215
0.76929	0.739121
0.920131	0.84471
0.543028	0.618449
0.407271	0.784374
0.799458	0.889963
0.407271	0.708953
0.33185	0.392187
0.316766	0.603364
0.346935	0.618449
1.0408	0.920131
0.316766	0.693869
0.543028	0.708953
0.33185	0.739121
0.452523	0.558112
0.618449	0.724037
0.51286	1.01063
0.76929	0.407271
1.05589	0.618449
0.633533	0.362019
0.739121	0.558112
0.558112	0.663701
1.43299	0.874878
0.33185	0.663701
0.422355	0.377103
0.452523	0.859794
1.07097	0.467607
0.407271	0.573196
0.618449	0.935215
0.543028	0.618449
0.437439	0.889963
0.633533	0.558112
0.346935	0.346935
1.13131	0.362019
0.377103	0.422355
1.07097	0.558112
0.33185	0.708953
0.51286	0.814542
0.362019	0.377103
0.452523	0.739121
0.467607	0.467607
0.754206	0.497776
0.407271	0.482692
0.51286	0.829626
0.814542	0.935215
0.346935	0.663701
1.16148	0.920131
0.33185	0.407271
0.497776	0.633533
0.377103	0.346935
0.708953	0.497776
0.362019	0.362019
0.573196	0.693869
0.543028	0.814542
0.784374	0.58828
0.362019	0.316766
0.633533	0.543028
0.33185	0.648617
0.346935	0.362019
1.40282	0.920131
0.482692	0.829626
0.422355	0.51286
0.452523	0.905047
0.58828	1.02572
0.618449	0.482692
0.678785	0.829626
0.920131	0.497776
0.618449	0.76929
0.784374	0.754206
1.08606	0.799458
0.362019	0.482692
0.362019	0.739121
1.01063	0.648617
0.905047	0.603364
0.452523	0.965383
0.452523	0.708953
0.558112	0.316766
1.02572	0.648617
0.482692	0.693869
0.316766	0.784374
0.980467	0.905047
1.19165	0.467607
0.316766	0.905047
0.33185	0.633533
0.905047	0.467607
0.859794	0.573196
0.784374	0.437439
0.573196	0.527944
0.663701	0.754206
1.16148	0.739121
0.346935	0.920131
1.02572	0.633533
0.754206	0.693869
0.950299	0.33185
0.543028	0.708953
1.35757	0.678785
0.558112	0.663701
0.51286	0.452523
1.11622	0.543028
0.527944	1.05589
0.482692	0.663701
0.980467	0.678785
0.784374	0.603364
0.33185	0.633533
0.452523	0.573196
0.422355	0.452523
0.965383	1.10114
0.316766	0.58828
0.51286	0.724037
0.362019	0.784374
1.10114	0.739121
0.633533	0.603364
0.437439	1.0408
0.407271	0.482692
0.724037	1.05589
0.58828	0.784374
0.362019	0.859794
0.377103	0.573196
0.392187	0.678785
1.02572	0.829626
0.33185	0.407271
0.482692	0.814542
0.316766	0.889963
1.19165	0.346935
0.965383	0.708953
0.543028	0.739121
0.648617	0.618449
0.633533	0.724037
0.316766	0.663701
0.618449	0.708953
0.362019	0.377103
0.573196	0.663701
0.452523	0.754206
0.527944	0.829626
0.799458	0.603364
0.377103	0.663701
0.362019	0.84471
0.799458	0.814542
0.422355	0.407271
0.467607	0.935215
0.618449	0.874878
0.995551	0.678785
0.980467	0.84471
0.482692	0.935215
0.889963	0.663701
0.452523	0.784374
0.693869	0.693869
0.633533	0.739121
0.482692	0.708953
1.07097	0.799458
0.874878	0.814542
0.859794	0.58828
0.51286	0.346935
0.422355	0.663701
0.678785	0.497776
0.377103	0.407271
0.51286	0.693869
0.678785	0.935215
0.452523	0.422355
0.693869	0.482692
0.543028	0.995551
0.648617	0.467607
0.799458	0.814542
0.995551	0.362019
0.693869	0.754206
0.76929	0.452523
0.603364	0.739121
0.452523	0.452523
0.467607	0.51286
0.316766	0.784374
0.859794	0.558112
1.20673	0.980467
0.648617	0.573196
0.84471	0.814542
0.316766	0.693869
0.346935	0.754206
0.603364	0.784374
0.829626	0.633533
0.422355	0.467607
0.603364	0.754206
0.935215	0.814542
0.316766	0.51286
0.739121	1.07097
0.452523	0.422355
0.407271	0.950299
0.346935	0.543028
0.84471	0.618449
1.11622	0.920131
0.33185	0.482692
0.407271	0.678785
0.84471	1.07097
0.724037	0.467607
0.603364	0.482692
0.392187	0.663701
0.76929	0.33185
0.693869	0.784374
1.10114	0.316766
0.316766	0.618449
1.0408	0.724037
0.76929	0.874878
0.950299	0.603364
0.452523	0.527944
0.377103	1.0408
0.316766	0.603364
0.497776	0.995551
0.618449	0.573196
0.362019	0.316766
1.10114	0.724037
0.437439	0.995551
1.17656	0.708953
0.316766	0.724037
0.422355	0.377103
0.814542	0.724037
0.33185	0.784374
0.573196	0.558112
0.407271	0.33185
0.482692	0.573196
0.407271	0.422355
0.33185	0.467607
0.618449	0.437439
0.58828	0.392187
0.76929	0.452523
0.422355	0.603364
0.422355	0.980467
1.0408	0.407271
0.497776	0.708953
0.708953	0.377103
1.10114	0.724037
0.33185	0.51286
0.724037	0.84471
0.663701	1.13131
0.874878	1.10114
0.51286	0.754206
0.693869	0.663701
0.33185	0.392187
0.603364	0.543028
0.799458	0.814542
0.543028	0.859794
1.19165	1.11622
0.407271	0.527944
0.950299	0.573196
0.965383	1.16148
0.814542	0.784374
0.482692	0.452523
0.437439	0.58828
0.437439	0.829626
1.16148	0.346935
0.392187	0.784374
0.84471	0.633533
0.708953	0.392187
0.573196	0.58828
0.739121	0.754206
1.2369	0.708953
0.724037	0.422355
0.452523	0.920131
0.452523	0.693869
0.814542	0.527944
0.633533	1.02572
0.648617	0.693869
1.41791	0.346935
0.407271	0.724037
1.02572	0.648617
0.754206	1.11622
1.02572	1.01063
0.874878	0.603364
0.527944	1.08606
0.362019	0.603364
0.58828	0.467607
0.497776	0.422355
0.51286	0.739121
0.603364	0.377103
0.362019	0.437439
0.316766	0.618449
0.377103	0.33185
0.33185	0.754206
0.51286	0.482692
1.02572	0.558112
0.437439	0.618449
0.799458	0.558112
0.482692	0.814542
0.407271	0.422355
0.407271	1.02572
0.739121	0.558112
0.739121	0.558112
0.76929	0.362019
0.407271	0.573196
0.935215	0.693869
0.648617	0.754206
0.497776	0.784374
0.663701	0.527944
0.814542	0.497776
0.648617	0.784374
0.51286	0.603364
0.346935	0.316766
0.407271	0.58828
0.482692	0.377103
0.663701	0.316766
0.724037	0.58828
0.754206	0.543028
0.437439	0.829626
0.452523	0.377103
0.362019	0.573196
0.392187	0.362019
0.437439	0.633533
1.07097	0.407271
0.377103	0.799458
0.76929	0.362019
0.316766	0.316766
0.889963	0.437439
0.648617	1.01063
0.603364	0.84471
0.51286	0.784374
0.543028	0.889963
0.482692	0.859794
0.33185	0.905047
0.422355	1.02572
0.452523	0.678785
0.437439	0.784374
0.693869	0.889963
0.708953	0.935215
1.02572	0.422355
0.527944	0.407271
0.437439	0.33185
0.467607	0.33185
0.51286	0.995551
0.633533	0.573196
0.346935	0.889963
0.422355	0.573196
0.452523	0.784374
1.58383	0.724037
0.859794	0.76929
0.482692	0.965383
0.874878	0.724037
0.392187	1.10114
0.724037	0.829626
0.467607	0.422355
0.799458	0.346935
0.829626	0.603364
0.708953	0.784374
0.33185	1.02572
0.573196	0.346935
0.829626	0.573196
0.618449	0.663701
0.33185	0.452523
0.407271	0.648617
0.708953	0.859794
0.935215	0.739121
0.527944	0.618449
0.437439	0.724037
0.859794	0.648617
0.51286	0.407271
0.58828	0.648617
0.980467	0.724037
0.648617	0.51286
0.829626	0.497776
0.482692	0.618449
1.10114	0.422355
1.14639	0.76929
1.10114	0.346935
0.482692	0.76929
1.11622	0.754206
0.422355	0.799458
1.16148	0.678785
1.43299	0.814542
0.663701	0.362019
1.14639	0.346935
1.07097	0.33185
0.829626	0.708953
0.543028	0.633533
1.05589	0.76929
0.663701	0.633533
0.739121	1.0408
0.754206	0.724037
0.467607	0.920131
0.452523	0.633533
0.497776	0.346935
0.467607	0.784374
0.422355	0.648617
0.467607	0.739121
0.392187	0.482692
0.362019	0.362019
0.739121	0.558112
0.316766	0.889963
0.633533	0.859794
0.739121	0.497776
0.392187	0.603364
0.935215	0.33185
0.859794	0.527944
0.799458	0.452523
0.874878	0.527944
0.935215	0.467607
0.603364	0.558112
0.482692	0.437439
0.452523	0.558112
0.437439	1.05589
0.618449	0.316766
0.708953	0.482692
1.0408	0.889963
0.316766	0.527944
0.905047	0.467607
0.618449	0.995551
0.784374	0.965383
0.422355	0.58828
0.33185	0.859794
0.362019	0.51286
1.14639	0.784374
0.708953	0.573196
0.739121	0.603364
0.558112	0.407271
0.543028	1.11622
0.739121	0.814542
0.76929	0.316766
1.16148	0.799458
0.527944	0.663701
0.392187	1.0408
0.362019	1.01063
1.11622	0.648617
0.316766	0.693869
0.739121	0.693869
1.08606	0.648617
0.950299	0.377103
1.10114	0.316766
0.889963	0.543028
0.84471	0.739121
0.965383	0.362019
0.467607	0.648617
1.25198	0.799458
0.452523	0.799458
0.724037	0.708953
0.754206	0.558112
0.452523	0.467607
0.33185	0.920131
0.603364	0.874878
0.739121	0.84471
0.814542	0.58828
1.10114	0.76929
0.377103	0.558112
0.362019	0.754206
0.407271	0.392187
0.467607	1.02572
0.362019	0.497776
0.84471	0.316766
0.76929	0.633533
0.874878	0.980467
0.467607	0.678785
0.33185	0.51286
0.362019	0.558112
1.28215	0.497776
0.995551	0.392187
0.392187	0.437439
0.452523	0.467607
0.648617	0.377103
0.935215	0.422355
0.392187	1.08606
0.482692	0.482692
0.648617	0.467607
0.724037	0.33185
0.452523	0.527944
0.965383	0.573196
0.874878	0.316766
0.708953	0.377103
0.316766	0.482692
0.362019	0.678785
0.84471	0.392187
0.482692	0.618449
0.51286	0.58828
0.33185	0.648617
0.437439	0.543028
0.467607	0.965383
0.618449	0.467607
0.950299	0.33185
0.739121	0.618449
0.950299	0.633533
0.76929	0.739121
0.527944	0.950299
0.573196	0.603364
0.980467	0.392187
0.346935	0.633533
0.799458	0.497776
0.754206	0.663701
1.05589	0.633533
1.19165	0.377103
0.799458	0.754206
0.51286	0.84471
0.392187	0.316766
1.71959	0.874878
0.708953	0.452523
0.920131	0.437439
0.663701	0.633533
0.708953	0.965383
0.739121	0.437439
0.362019	0.874878
0.497776	0.377103
0.678785	0.678785
0.874878	0.874878
0.497776	0.874878
0.33185	0.452523
0.678785	0.724037
0.573196	0.346935
0.346935	0.708953
0.422355	0.346935
0.84471	0.980467
0.874878	0.543028
0.739121	0.33185
0.346935	0.874878
0.467607	0.814542
0.889963	0.889963
0.316766	0.422355
0.377103	0.346935
0.543028	0.573196
0.603364	0.829626
0.889963	0.543028
0.33185	1.11622
0.497776	0.33185
0.482692	0.693869
0.51286	0.829626
0.558112	1.08606
0.33185	0.543028
1.05589	0.724037
0.935215	0.920131
0.346935	0.678785
0.316766	0.648617
0.84471	0.527944
0.422355	0.603364
1.19165	1.01063
0.497776	0.603364
0.784374	0.754206
0.437439	0.618449
0.663701	0.708953
0.935215	0.346935
0.84471	1.05589
0.874878	1.11622
0.543028	0.724037
0.527944	0.316766
0.905047	0.527944
0.874878	1.53858
1.08606	0.422355
0.482692	0.618449
1.50841	0.58828
0.874878	0.437439
0.467607	0.829626
0.84471	0.603364
0.33185	0.754206
0.573196	0.874878
0.452523	0.467607
0.467607	0.754206
0.799458	1.0408
0.452523	0.362019
0.51286	0.648617
0.33185	0.603364
0.889963	0.693869
0.739121	0.663701
0.33185	0.965383
0.543028	0.392187
0.346935	0.377103
0.452523	0.362019
0.573196	0.724037
0.965383	0.392187
[truncated: 960 more rows]
