# Supplementary material for: Mitochondrial fusion and altered beta-oxidation drive muscle wasting in a Drosophila cachexia model
Source: EMBO Rep. 2024 Mar 1;25(4):15. doi: 10.1038/s44319-024-00102-z (PMC11014992; doi:10.1038/s44319-024-00102-z)
Supplement: Supplementary file 8 — Figure EV Source data [file 44319_2024_102_MOESM8_ESM.zip › EV source data /Figure EV1I-U Upload Data/Figure EV1R.xlsx]

## Sheet: Sheet1
QRasV12ScribRnai;mef2GAL4 x laczRNAi;mCherryRNAi 7 AEL	QRasV12ScribRnai;mef2GAL4 x UAS CatalaseA; UAS Sod1 7 AEL
1.10887	1.28146
0.878275	0.992211
0.798379	0.91518
1.21191	1.55418
1.00257	1.15758
0.554067	1.60605
0.826825	0.781979
1.17673	0.968259
1.21571	0.9404
1.22666	1.16046
1.02226	0.983818
1.05564
0.922096
