# Supplementary material for: Mitochondrial fusion and altered beta-oxidation drive muscle wasting in a Drosophila cachexia model
Source: EMBO Rep. 2024 Mar 1;25(4):15. doi: 10.1038/s44319-024-00102-z (PMC11014992; doi:10.1038/s44319-024-00102-z)
Supplement: Supplementary file 8 — Figure EV Source data [file 44319_2024_102_MOESM8_ESM.zip › EV source data /Figure EV4 Upload Data/Figure EV4C.xlsx]

## Sheet: Sheet1
QRasV12ScribRNAi;mef2GAL4 X UAS Luciferase 6 AEL	QRasV12ScribRNAi;mef2GAL4 X UAS Lsd2 6 AEL
6073.41	28386.6
528.122	31555.3
7525.75	18088.2
