# Supplementary material for: Mitochondrial fusion and altered beta-oxidation drive muscle wasting in a Drosophila cachexia model
Source: EMBO Rep. 2024 Mar 1;25(4):15. doi: 10.1038/s44319-024-00102-z (PMC11014992; doi:10.1038/s44319-024-00102-z)
Supplement: Supplementary file 8 — Figure EV Source data [file 44319_2024_102_MOESM8_ESM.zip › EV source data /Figure EV4 Upload Data/Figure EV4F.xlsx]

## Sheet: Sheet1
QRasV12ScribRNAi;mef2GAL4 X UAS Luciferase 7 AEL	QRasV12ScribRNAi;mef2GAL4 X UAS Lsd2 7 AEL
1	1.10681
1	1.19966
1.34727	1.34004
0.652733	0.894073
1.25652	1.34633
0.904135	0.889998
1.0677	0.878445
1.00483	0.850256
0.861079	0.383771
0.905736	1.06786
	0.928891
	0.759642
	0.766293
	0.897625
	0.525677
	0.779472
