# Supplementary material for: Mitochondrial fusion and altered beta-oxidation drive muscle wasting in a Drosophila cachexia model
Source: EMBO Rep. 2024 Mar 1;25(4):15. doi: 10.1038/s44319-024-00102-z (PMC11014992; doi:10.1038/s44319-024-00102-z)
Supplement: Supplementary file 8 — Figure EV Source data [file 44319_2024_102_MOESM8_ESM.zip › EV source data /Figure EV3A-P Upload Data/Figure EV3C.xlsx]

## Sheet: Sheet1
RasV12DlgRNAi x mCherryRNAi 7 AEL	RasV12DlgRNAi x Impl2RNAi 7 AEL
0.667557	0.850838
1.1577	0.985102
1.12767	1.3388
	0.872333
