# Supplementary material for: Mitochondrial fusion and altered beta-oxidation drive muscle wasting in a Drosophila cachexia model
Source: EMBO Rep. 2024 Mar 1;25(4):15. doi: 10.1038/s44319-024-00102-z (PMC11014992; doi:10.1038/s44319-024-00102-z)
Supplement: Supplementary file 8 — Figure EV Source data [file 44319_2024_102_MOESM8_ESM.zip › EV source data /Figure EV3A-P Upload Data/Figure EV3B.xlsx]

## Sheet: Sheet1
RasV12DlgRNAi x mCherryRNAi 7 AEL	RasV12DlgRNAi x Impl2RNAi 7 AEL
0.262255	0.252719
0.162122	0.534047
2.30785	0.128744
0.843986	1.21114
1.21114	0.185963
0.457755	0.967961
0.247951	1.39711
0.309938	0.10967
0.605572	0.267024
0.44345	0.10967
0.734315	1.03472
0.781998	0.452987
0.123975	1.47817
0.133512	0.786766
0.519743	0.238414
0.486365	0.290865
0.863059	0.104902
0.10967	0.309938
1.45433	0.100134
0.185963	1.43525
0.157353	0.143048
0.10967	0.100134
0.743852	0.41484
2.62732	0.58173
0.319475	0.47206
0.162122	1.05856
0.543584	0.734315
0.100134	0.128744
1.37803	0.152585
0.100134	0.982266
2.79898	0.152585
0.152585	0.367158
2.25063	0.114439
0.371926	0.352853
0.219341	1.44002
0.30517	1.07286
0.824912	0.147817
0.171658	0.267024
0.300402	0.624645
0.55312	0.343316
1.5783	0.281329
0.176426	0.247951
0.729547	0.13828
0.400536	0.195499
1.33512	0.147817
0.319475	1.12055
2.28401	0.147817
0.734315	0.243182
1.85486	0.295633
0.13828	0.128744
0.185963	0.715242
0.247951	0.143048
2.13142	0.781998
0.157353	0.176426
1.31604	1.00611
0.424377	0.128744
0.562657	0.448218
1.23498	0.367158
0.486365	0.739083
1.48293	0.228877
0.629413	0.123975
0.762925	0.195499
0.238414	0.10967
0.209804	1.38757
0.681864	0.343316
0.41484	1.10147
0.548352	0.696169
0.214573	0.324243
0.405304	0.181195
0.30517	1.0824
1.84532	0.152585
0.30517	0.557889
1.54969	0.195499
0.143048	1.16346
1.38757	1.16346
1.13008	0.209804
1.60691	1.25406
0.13828	0.429145
0.753388	1.33989
0.715242	0.100134
0.13828	0.61034
1.21591	0.252719
0.772461	0.147817
0.643718	0.27656
0.352853	0.205036
0.734315	0.128744
0.395767	0.10967
1.34465	0.495901
0.505438	0.290865
0.877364	0.16689
0.33378	0.329011
0.839217	0.357621
0.348084	0.114439
0.119207	0.63895
0.486365	0.205036
0.262255	1.2922
0.319475	0.786766
0.252719	0.877364
0.243182	1.14439
0.143048	0.228877
0.219341	0.16689
0.815376	0.143048
0.505438	0.882132
0.214573	0.190731
0.176426	0.16689
0.185963	0.91551
0.576962	0.219341
0.996571	0.586498
0.104902	0.128744
0.300402	0.376694
0.123975	0.696169
0.190731	0.205036
0.100134	2.09328
0.481596	0.772461
0.944119	0.958424
0.128744	0.133512
0.119207	0.200268
0.963193	0.114439
1.48293	0.424377
0.114439	0.47206
0.10967	0.133512
0.104902	0.367158
0.47206	0.200268
0.147817	0.381462
0.648486	1.16346
0.281329	0.209804
0.228877	0.143048
0.30517	1.01087
0.329011	0.438682
0.219341	0.63895
0.123975	0.195499
0.143048	0.324243
0.629413	0.634181
0.786766	0.100134
1.8644	0.114439
0.55312	0.200268
2.94203	1.0681
0.152585	0.13828
0.55312	0.128744
0.543584	0.195499
1.10147	0.162122
0.128744	0.810608
0.724779	0.824912
0.448218	0.143048
0.233646	0.891668
1.59261	0.410072
0.286097	0.505438
0.257487	1.05856
0.910742	0.171658
0.376694	0.457755
0.452987	0.686632
0.667559	0.128744
0.495901	0.214573
0.286097	0.114439
0.619876	0.696169
0.238414	0.267024
0.100134	0.271792
0.233646	0.185963
0.634181	0.114439
0.352853	0.495901
0.58173	0.228877
0.863059	0.128744
0.33378	0.376694
0.133512	1.01564
0.185963	0.567425
0.228877	0.176426
0.238414	1.7595
0.572194	0.271792
0.152585	0.514974
1.04425	0.648486
0.152585	0.286097
0.591267	0.123975
1.20161	0.214573
0.376694	0.104902
0.271792	0.128744
1.02041	0.386231
0.33378	0.128744
0.438682	0.100134
0.519743	0.371926
1.46863	0.324243
0.329011	0.357621
0.648486	0.467291
0.982266	1.09194
0.290865	1.2922
0.781998	0.205036
0.200268	0.219341
0.371926	0.128744
0.200268	0.185963
0.309938	0.104902
0.696169	0.119207
1.53062	0.171658
0.27656	0.300402
0.181195	0.171658
0.143048	0.195499
0.290865	0.367158
0.55312	0.100134
0.433913	0.77723
0.867827	0.214573
1.24929	0.157353
0.419609	0.171658
0.224109	2.12665
0.16689	0.41484
0.967961	0.157353
0.925046	0.147817
0.715242	0.500669
1.40664	0.529279
0.352853	0.185963
0.619876	0.10967
0.33378	0.119207
0.433913	0.576962
1.30651	0.100134
1.11578	1.09194
1.53539	0.119207
2.02175	0.123975
0.104902	0.505438
0.600803	0.200268
2.10281	0.128744
0.410072	0.481596
1.55923	0.10967
0.162122	0.123975
1.37803	0.934583
0.147817	0.662791
2.06943	0.185963
0.286097	0.262255
0.348084	0.281329
0.486365	0.10967
1.97407	0.152585
1.16346	0.586498
1.55446	0.219341
0.200268	0.262255
0.357621	0.181195
0.786766	0.33378
0.267024	0.286097
1.12531	0.10967
0.205036	0.805839
0.319475	0.152585
0.629413	1.32081
0.905973	0.27656
1.87393	0.362389
0.13828	0.133512
1.52108	0.119207
0.801071	0.171658
0.405304	0.133512
0.224109	0.205036
0.486365	0.596035
0.16689	0.128744
0.114439	0.114439
0.181195	0.395767
0.185963	0.13828
2.07897	0.448218
2.10281	0.452987
1.99791	0.10967
1.37803	0.228877
0.44345	0.281329
0.882132	0.171658
0.634181	0.114439
0.505438	0.281329
0.362389	0.753388
0.238414	0.157353
0.162122	0.505438
0.352853	0.123975
1.98837	1.2779
0.104902	0.567425
0.195499	1.5783
0.362389	0.13828
0.534047	0.143048
1.89301	0.128744
0.10967	0.61034
0.452987	0.262255
0.157353	0.386231
0.233646	0.128744
0.55312	0.114439
0.257487	0.104902
0.16689	0.705705
0.100134	0.295633
0.171658	0.238414
1.51631	0.128744
0.352853	0.128744
0.925046	0.267024
0.100134	0.252719
0.133512	0.119207
0.424377	1.02518
0.920278	0.147817
0.214573	0.100134
0.123975	0.624645
0.891668	0.85829
0.329011	1.06333
1.97407	0.805839
0.123975	0.147817
0.314706	1.22068
0.247951	0.185963
1.23498	0.290865
0.457755	0.257487
0.247951	0.162122
0.128744	0.772461
0.257487	0.13828
0.600803	0.47206
0.104902	0.448218
0.143048	0.133512
2.30785	0.100134
0.100134	0.123975
0.152585	0.710474
0.33378	1.22545
0.123975	0.214573
0.104902	0.119207
0.786766	0.400536
0.309938	1.27313
0.281329	0.300402
1.43048	0.662791
0.863059	0.224109
0.133512	0.143048
0.143048	0.114439
1.33035	0.200268
1.71658	0.147817
0.133512	0.863059
0.576962	1.64029
0.696169	0.448218
0.648486	0.510206
1.22068	0.758157
0.586498	0.200268
0.829681	0.104902
1.76903	0.181195
0.133512	0.786766
1.10624	0.724779
0.801071	0.13828
1.48293	0.643718
0.252719	0.567425
0.228877	1.51154
0.143048	0.133512
0.205036	0.619876
0.176426	0.13828
0.123975	0.209804
0.209804	0.104902
0.448218	0.367158
0.271792	0.329011
0.104902	0.452987
0.133512	0.352853
0.181195	0.200268
2.28401	0.104902
0.267024	1.13485
0.762925	0.314706
0.185963	1.30651
0.371926	0.219341
1.03472	1.23975
1.7738	1.23022
0.104902	0.16689
0.133512	0.195499
0.429145	0.200268
0.972729	0.715242
1.09194	0.762925
0.152585	1.02518
0.190731	1.28267
0.376694	0.944119
0.16689	0.133512
0.987034	0.114439
0.329011	0.319475
0.16689	0.243182
0.104902	0.133512
0.233646	0.576962
1.0824	1.99791
0.147817	0.395767
0.357621	1.00134
0.219341	0.228877
0.162122	0.386231
0.338548	0.104902
0.16689	0.643718
1.7738	0.891668
0.586498	0.753388
1.21591	0.162122
1.03472	0.371926
0.891668	1.13008
0.123975	0.209804
0.152585	0.424377
0.867827	0.529279
0.119207	0.157353
0.128744	0.429145
0.238414	0.205036
0.209804	0.205036
0.190731	1.01087
0.157353	0.195499
0.429145	0.181195
0.190731	0.123975
0.128744	0.157353
0.267024	0.185963
1.32558	0.176426
0.662791	0.200268
0.114439	0.324243
1.08717	0.214573
0.939351	0.133512
1.64029	0.157353
2.09804	0.505438
0.405304	0.834449
0.243182	0.10967
0.219341	0.10967
0.133512	0.486365
0.343316	1.19684
1.36373	0.352853
0.114439	0.30517
0.152585	0.114439
0.10967	0.123975
0.529279	0.128744
0.290865	0.123975
0.433913	0.133512
0.367158	0.114439
0.634181	0.247951
0.30517	0.147817
1.11578	0.987034
0.429145	0.572194
1.67843	0.534047
0.300402	0.176426
0.324243	0.648486
0.147817	1.84532
0.877364	0.128744
0.615108	0.905973
0.30517	0.658023
0.228877	0.591267
0.147817	0.419609
0.400536	0.677096
0.433913	0.247951
0.324243	0.128744
0.357621	0.13828
0.147817	1.06333
0.219341	0.219341
0.13828	0.329011
0.185963	0.324243
0.219341	0.672327
0.219341	0.476828
0.171658	0.562657
0.905973	0.343316
1.31604	0.143048
0.16689	0.271792
0.33378	0.10967
	1.37326
	0.791535
	0.324243
	0.805839
	0.653254
	0.162122
	0.123975
	0.181195
	0.200268
	0.901205
	0.462523
	0.257487
	0.123975
	0.343316
	0.157353
	0.104902
	0.157353
	0.190731
	0.290865
	0.519743
	0.162122
	0.619876
	0.181195
	0.123975
	0.290865
	0.762925
	0.181195
	0.228877
	0.658023
	0.228877
	0.104902
	0.128744
	0.119207
	0.233646
	0.16689
	0.243182
	0.500669
	0.791535
	0.228877
	0.147817
	0.367158
	0.648486
	0.271792
	0.119207
	0.195499
	0.734315
	0.133512
	0.538816
	0.72001
	0.371926
	0.896437
	0.157353
	0.457755
	0.104902
	1.35419
	1.23975
	1.01564
	0.934583
	0.529279
	1.39234
	0.114439
	0.176426
	1.24452
	0.181195
	1.01564
	0.205036
	0.171658
	0.653254
	0.386231
	0.157353
	0.128744
	1.05379
	0.100134
	0.190731
	1.44002
	0.104902
	0.114439
	0.548352
	0.143048
	0.147817
	0.114439
	0.219341
	0.143048
	0.152585
	0.176426
	0.505438
	0.133512
	0.119207
	0.576962
	0.448218
	0.448218
	0.224109
	1.26836
	0.128744
	0.219341
	0.143048
	0.200268
	0.843986
	1.23498
	0.133512
	0.390999
	0.252719
	0.247951
	0.157353
	1.20637
	0.27656
	0.214573
	0.104902
	0.152585
	0.252719
	0.381462
	0.205036
	0.27656
	0.171658
	0.128744
	0.863059
	0.381462
	1.33035
	0.72001
	0.786766
	0.119207
	0.438682
	0.195499
	0.514974
	0.286097
	0.762925
	0.228877
	0.534047
	0.171658
	0.104902
	0.123975
	0.55312
	1.09194
	0.667559
	0.734315
	0.257487
	0.190731
	0.267024
	0.343316
	1.39711
	0.119207
	0.91551
	0.286097
	0.457755
	0.200268
	0.30517
	0.128744
	0.162122
	0.967961
	0.27656
	0.262255
	0.309938
	1.24452
	0.114439
	0.343316
	0.791535
	0.972729
	0.152585
	0.786766
	0.882132
	0.41484
	0.319475
	0.739083
	0.190731
	0.247951
	0.147817
	0.123975
	1.31128
	0.371926
	0.27656
	0.147817
	0.143048
	1.23498
	1.21591
	0.314706
	0.205036
	0.390999
	0.205036
	0.162122
	0.147817
	0.662791
	0.133512
	0.772461
	0.514974
	0.10967
	0.176426
	0.419609
	0.228877
	0.128744
	0.104902
	0.157353
	0.243182
	0.238414
	0.162122
	0.343316
	0.16689
	0.219341
	0.13828
	0.55312
	0.319475
	0.30517
	0.162122
	0.872595
	0.143048
	0.753388
	0.658023
	0.390999
	1.5783
	0.33378
	0.352853
	0.13828
	0.16689
	0.63895
	0.362389
	0.104902
	0.143048
	0.343316
	0.290865
	1.42572
	0.324243
	0.100134
	1.15869
	0.953656
	0.195499
	0.233646
	0.991802
	0.228877
	0.348084
	0.700937
	0.481596
	0.33378
	0.815376
	0.243182
	1.14916
	1.3685
	0.104902
	1.21591
	0.848754
	0.205036
	1.10147
	0.128744
	0.85829
	0.467291
	0.100134
	0.247951
	0.429145
	0.162122
	0.162122
	0.247951
	0.123975
	0.495901
	0.143048
	0.462523
	0.739083
	0.762925
	0.119207
	0.171658
	1.30651
	0.209804
	0.16689
	0.100134
	0.205036
	0.209804
	0.13828
	0.10967
	0.739083
	0.13828
	0.615108
	0.147817
	0.133512
	0.381462
	0.123975
	0.119207
	0.10967
	0.371926
	0.128744
	1.08717
	0.13828
	0.205036
	0.181195
	0.705705
	0.247951
	0.987034
	0.977497
	0.615108
	0.977497
	0.152585
	1.01564
	0.195499
	0.271792
	0.104902
	0.205036
	1.41618
	0.119207
	0.500669
	0.672327
	0.252719
	0.128744
	0.104902
	0.114439
	0.505438
	0.214573
	0.319475
	1.13008
	0.63895
	1.23975
	0.324243
	0.753388
	0.61034
	0.195499
	0.267024
	0.114439
	0.615108
	0.572194
	0.181195
	0.157353
	0.185963
	0.119207
	0.100134
	0.157353
	0.100134
	1.74519
	0.433913
	0.843986
	0.162122
	0.13828
	0.329011
	0.338548
	3.6525
	0.143048
	0.791535
	2.29831
	0.586498
	0.123975
	0.419609
	0.448218
	0.185963
	0.143048
	0.324243
	1.07286
	0.100134
	0.181195
	0.114439
	0.104902
	2.01221
	0.171658
	0.324243
	1.17776
	0.147817
	0.200268
	0.91551
	0.200268
	0.271792
	0.281329
	0.128744
	0.104902
	0.267024
	0.362389
	0.128744
	0.209804
	0.30517
	0.152585
	0.314706
	1.69274
	0.119207
	0.63895
	0.119207
	1.07763
	0.176426
	0.13828
	1.44002
	0.157353
	0.10967
	0.133512
	0.10967
	1.46386
	0.214573
	3.82416
	0.119207
	0.238414
	0.252719
	0.314706
	0.119207
	0.152585
	0.429145
	0.667559
	0.486365
	0.481596
	2.6464
	1.74519
	0.44345
	0.162122
	0.224109
	0.295633
	0.267024
	0.152585
	0.910742
	1.4877
	0.667559
	0.615108
	0.143048
	0.267024
	0.262255
	1.53539
	0.119207
	0.367158
	0.257487
	0.543584
	0.395767
	0.872595
	0.271792
	0.152585
	0.448218
	0.324243
	0.104902
	0.319475
	0.281329
	0.128744
	0.152585
	0.247951
	3.84323
	0.524511
	0.700937
	0.381462
	0.119207
	0.41484
	0.47206
	1.21591
	0.200268
	0.309938
	1.955
	0.147817
	0.543584
	0.114439
	0.100134
	0.147817
	0.147817
	0.119207
	0.267024
	0.648486
	0.534047
	0.252719
	0.119207
	0.314706
	0.410072
	1.47817
	1.67367
	0.195499
	0.510206
	0.162122
	0.176426
	1.34465
	0.185963
	0.348084
	2.34599
	0.410072
	0.238414
	1.64506
	1.564
	0.810608
	0.219341
	0.295633
	0.238414
	0.224109
	0.319475
	0.724779
	0.133512
	0.152585
	0.290865
	0.181195
	0.119207
	0.290865
	0.619876
	0.13828
	0.133512
	0.16689
	0.677096
	0.33378
	0.147817
	0.133512
	0.233646
	0.190731
	0.185963
	0.152585
	0.462523
	0.104902
	0.367158
	0.209804
	0.352853
	0.157353
	0.228877
	0.233646
	0.805839
	0.10967
	0.247951
	0.10967
	0.538816
	0.319475
	0.10967
	0.143048
	0.209804
	0.505438
	0.262255
	0.104902
	0.271792
	0.257487
	0.176426
	0.205036
	0.27656
	0.562657
	0.10967
	0.119207
	0.58173
	0.133512
	0.233646
	0.114439
	0.224109
	0.133512
	0.200268
	0.243182
	0.724779
	0.123975
	0.123975
	0.27656
	0.195499
	0.376694
	0.681864
	0.13828
	0.352853
	0.247951
	0.104902
	0.133512
	0.381462
	0.123975
	0.162122
	0.195499
	0.300402
	0.438682
	0.405304
	0.576962
	0.162122
	0.252719
	0.147817
	0.33378
	0.157353
	0.386231
	0.247951
	0.133512
	0.205036
	0.247951
	0.44345
	0.10967
	0.290865
	0.209804
	0.171658
	0.596035
	0.61034
	0.257487
	0.224109
	0.123975
	0.114439
	0.267024
	0.47206
	0.123975
	0.13828
	0.10967
	2.06943
	0.13828
	0.171658
	0.185963
	0.27656
	0.281329
	0.114439
	0.123975
	0.300402
	0.104902
	0.162122
	0.176426
	0.505438
	0.348084
	0.104902
	0.314706
	0.424377
	0.10967
	0.810608
	0.448218
	0.104902
	0.371926
	0.33378
	0.362389
	0.119207
	0.271792
	0.104902
	0.104902
	0.486365
	0.300402
	0.10967
	0.691401
	0.114439
	0.171658
	0.219341
	0.143048
	1.03472
	0.400536
	0.171658
