# Supplementary material for: Mitochondrial fusion and altered beta-oxidation drive muscle wasting in a Drosophila cachexia model
Source: EMBO Rep. 2024 Mar 1;25(4):15. doi: 10.1038/s44319-024-00102-z (PMC11014992; doi:10.1038/s44319-024-00102-z)
Supplement: Supplementary file 8 — Figure EV Source data [file 44319_2024_102_MOESM8_ESM.zip › EV source data /Figure EV3A-P Upload Data/Figure EV3P.xlsx]

## Sheet: Sheet1
MHCGAL4 x UAS pGFP-mCherry-Atg8a 5 AEL	MHCGAL4 x UAS pGFP-mCherry-Atg8a 6 AEL	QRasV12ScribRNAi;MHCGAL4 x UAS pGFP-mCherry-Atg8a 5 AEL	QRasV12ScribRNAi;MHCGAL4 x UAS pGFP-mCherry-Atg8a 6 AEL	QRasV12ScribRNAi;MHCGAL4 x UAS pGFP-mCherry-Atg8a 7 AEL
1.12635	1.15509	1.12144	1.08283	2.03814
1.73929	1.01165	1.09314	3.26632	2.93779
1.78453	1.16749	1.05518	2.29984	3.52848
1.50087	1.69703	1.0259	0.924868	5.20425
1.3095	1.30491	0.923495	3.33396	4.86534
1.24838	0.967302	1.02641	2.53652	7.02865
1.27175	0.920904	1.35434	2.40768	4.94866
1.43675	1.07861	1.80167	2.3565	8.52841
1.16963	0.874118	1.00999	4.79936	5.53077
2.19045	0.692986	1.20196	2.32398	5.37073
2.25099	1.64114	1.69298	2.94605	4.94301
1.51278	1.48514	1.82628	2.11424	4.14254
0.943532	2.09495	1.92175	1.80196	5.3093
0.902828	1.40889	1.57319	1.76621	7.23966
1.48056	1.59425	1.13888	1.94966	3.68587
