# Supplementary material for: Mitochondrial fusion and altered beta-oxidation drive muscle wasting in a Drosophila cachexia model
Source: EMBO Rep. 2024 Mar 1;25(4):15. doi: 10.1038/s44319-024-00102-z (PMC11014992; doi:10.1038/s44319-024-00102-z)
Supplement: Supplementary file 8 — Figure EV Source data [file 44319_2024_102_MOESM8_ESM.zip › EV source data /Figure EV3A-P Upload Data/Figure EV3D.xlsx]

## Sheet: Sheet1
QRasV12ScribRNAi;MHCGAL4 x mCherryRNAi 6 AEL	QRasV12ScribRNAi;MHCGAL4 x foxoRNAi 6 AEL
0.386231	1.16823
0.538816	0.891668
0.634181	0.205036
0.252719	0.13828
0.386231	0.147817
0.715242	0.090597
0.262255	0.262255
0.252719	0.929815
0.772461	0.095366
0.715242	1.47817
0.338548	0.147817
0.267024	0.052451
0.572194	0.181195
0.329011	0.157353
0.772461	0.071524
0.271792	1.23498
0.295633	0.104902
1.95023	0.071524
1.83102	0.209804
0.300402	0.13828
0.863059	1.26359
0.257487	0.338548
1.54969	0.205036
3.04693	0.853522
0.462523	0.104902
0.867827	0.057219
0.338548	0.700937
0.376694	0.514974
0.352853	1.11101
0.262255	0.13828
0.534047	0.329011
0.314706	0.052451
0.586498	0.10967
0.33378	0.195499
0.309938	0.081061
0.243182	0.143048
0.247951	0.100134
0.63895	0.123975
1.23022	0.104902
0.281329	0.238414
2.51288	0.343316
0.476828	0.195499
1.85486	0.801071
2.43659	0.071524
2.13142	0.100134
0.247951	0.052451
0.30517	0.55312
0.74862	0.209804
1.47817	0.233646
0.85829	0.104902
3.02309	0.433913
0.457755	0.061988
0.41484	0.066756
0.319475	0.548352
0.505438	0.061988
0.300402	0.267024
0.243182	0.057219
0.667559	0.100134
0.429145	0.114439
0.491133	0.948888
0.524511	0.123975
0.452987	0.281329
0.247951	0.143048
0.33378	0.090597
0.562657	0.233646
0.462523	0.224109
1.22068	0.123975
0.267024	0.076292
0.905973	0.076292
1.84532	0.128744
0.329011	0.448218
1.8644	0.057219
1.10147	0.061988
0.624645	0.967961
0.243182	0.286097
1.37803	0.486365
0.262255	0.052451
0.896437	1.24452
2.59871	1.17776
3.01832	0.057219
0.700937	0.090597
0.371926	0.143048
1.44479	0.123975
0.467291	0.095366
0.500669	0.152585
0.467291	0.486365
0.672327	0.119207
0.591267	0.061988
0.605572	0.233646
0.524511	0.376694
0.710474	0.066756
1.89301	0.052451
0.329011	1.13008
0.343316	0.133512
0.729547	0.281329
2.59394	0.448218
1.29697	0.090597
0.429145	0.390999
0.55312	0.100134
0.41484	0.128744
0.796303	1.2922
0.863059	0.200268
0.896437	0.686632
1.02518	0.619876
0.567425	0.104902
1.19684	0.658023
0.419609	0.085829
1.0681	0.185963
0.295633	0.171658
0.257487	0.100134
0.63895	0.066756
1.39234	0.147817
0.395767	0.214573
0.77723	0.085829
0.243182	0.133512
0.252719	1.21591
0.338548	0.147817
0.567425	0.143048
0.457755	0.119207
0.367158	0.119207
0.395767	0.119207
0.600803	0.10967
0.567425	0.438682
1.25406	0.13828
0.982266	0.081061
0.481596	0.066756
0.290865	0.133512
0.281329	0.061988
0.791535	0.538816
0.438682	0.071524
1.23022	0.081061
0.529279	0.214573
0.820144	0.052451
1.43525	0.114439
0.405304	0.071524
0.514974	0.090597
2.21725	0.739083
0.252719	0.071524
0.286097	0.27656
2.86097	0.510206
2.31738	0.081061
2.95633	0.357621
1.40664	1.22068
0.343316	0.820144
0.457755	1.21591
0.371926	0.524511
0.324243	0.143048
0.400536	0.219341
0.948888	1.59737
0.629413	0.081061
0.433913	0.214573
0.901205	0.071524
0.61034	0.896437
0.557889	1.04902
0.27656	0.100134
0.438682	0.085829
0.781998	0.405304
0.572194	0.076292
2.29354	0.081061
0.843986	0.052451
0.429145	0.457755
0.815376	1.41141
2.51765	0.243182
0.58173	0.071524
0.619876	0.10967
0.624645	0.386231
1.3685	0.128744
1.88824	0.128744
0.390999	0.10967
0.376694	0.162122
0.329011	0.076292
0.724779	0.081061
0.371926	0.286097
0.314706	0.104902
0.329011	0.44345
0.27656	0.085829
0.400536	0.195499
0.295633	0.104902
0.286097	0.209804
0.41484	0.176426
1.85009	0.419609
0.495901	0.314706
0.405304	0.066756
0.543584	0.061988
0.524511	0.119207
0.452987	0.982266
0.338548	0.662791
1.26836	0.796303
2.71792	0.143048
0.252719	0.114439
0.939351	0.061988
1.22545	0.128744
0.85829	0.100134
0.729547	0.133512
2.16003	1.02995
1.11578	0.071524
2.01221	0.085829
0.572194	0.052451
0.848754	0.157353
0.247951	0.143048
3.08508	0.801071
0.63895	0.133512
0.405304	0.066756
2.74653	0.119207
2.09328	0.367158
0.27656	0.157353
0.286097	0.052451
2.20295	0.119207
0.329011	0.081061
0.271792	0.209804
0.505438	0.224109
0.352853	0.10967
0.33378	0.205036
0.476828	0.386231
0.243182	0.085829
0.367158	0.147817
0.405304	0.061988
0.629413	1.15869
0.834449	0.171658
0.514974	0.143048
1.82148	0.085829
1.90254	0.147817
0.85829	1.26359
1.24452	0.081061
0.677096	0.63895
0.491133	0.348084
0.329011	0.853522
0.314706	1.173
2.00745	1.14916
0.262255	0.147817
0.314706	0.071524
0.934583	0.119207
0.634181	0.491133
0.538816	0.100134
0.596035	0.200268
1.91685	0.052451
1.64983	0.057219
3.13753	1.25883
1.2922	0.076292
0.319475	0.13828
0.295633	0.081061
2.56534	0.55312
0.30517	0.209804
0.352853	0.081061
0.267024	0.13828
3.25673	0.319475
0.548352	0.095366
0.27656	0.133512
0.27656	0.095366
0.371926	0.181195
1.72612	0.123975
0.743852	0.157353
3.08985	0.476828
0.262255	1.06333
0.8869	1.06333
1.22068	0.133512
0.290865	0.44345
0.329011	0.505438
2.27924	0.147817
0.514974	0.348084
0.243182	0.181195
0.596035	0.233646
0.74862	1.34942
1.01564	0.100134
0.543584	0.061988
0.467291	0.114439
0.500669	0.057219
2.51288	0.095366
0.243182	0.219341
0.33378	0.185963
0.348084	0.162122
0.77723	1.05856
0.934583	0.176426
1.98361	0.128744
0.572194	0.061988
0.286097	0.987034
0.524511	1.08717
0.395767	0.286097
0.562657	1.19684
2.73223	0.104902
2.59871	0.061988
0.534047	0.829681
1.13485	0.052451
2.77991	0.128744
3.3521	0.147817
0.929815	0.128744
2.41752	0.061988
1.74996	0.057219
2.41275	0.066756
2.74176	0.052451
0.343316	0.190731
1.51154	0.467291
1.28744	0.085829
3.12322	0.076292
1.4734	0.562657
1.23498	0.171658
0.796303	0.066756
1.58784	0.176426
0.543584	0.16689
0.600803	0.13828
0.381462	0.61034
0.591267	0.061988
0.324243	0.867827
1.01564	0.052451
0.381462	0.352853
0.715242	0.848754
0.476828	0.071524
1.19684	0.195499
0.977497	0.100134
2.93249	0.267024
0.395767	1.61168
0.972729	0.13828
0.648486	0.30517
1.68797	0.205036
1.90731	0.724779
1.6689	0.076292
0.44345	0.524511
1.08717	0.877364
0.557889	0.104902
2.01221	0.572194
2.41275	0.257487
1.9693	0.057219
0.882132	1.37326
0.505438	0.052451
1.42095	0.085829
0.295633	0.634181
1.00611	0.61034
0.996571	0.171658
4.06257	0.410072
1.04425	0.27656
1.99314	0.071524
0.243182	0.839217
0.829681	1.61168
2.93726	0.190731
0.267024	0.104902
2.13619	0.190731
2.38414	1.23975
0.691401	0.057219
0.724779	0.119207
0.724779	0.119207
3.3521	1.32558
0.500669	0.219341
2.11712	0.987034
0.658023	1.21591
0.519743	0.181195
2.42706	0.271792
1.46386	0.076292
1.02041	1.18253
1.05856	0.090597
1.3685	0.100134
2.12665	0.123975
2.19341	0.057219
2.77514	0.238414
2.0742	0.543584
0.729547	0.629413
0.567425	0.066756
1.2779	0.085829
3.18998	0.519743
1.15869	0.057219
0.767693	0.071524
1.14916	1.12531
2.0742	0.114439
0.867827	0.061988
0.696169	0.071524
0.839217	0.061988
0.557889	0.119207
1.73089	0.944119
0.882132	0.085829
0.967961	0.114439
0.929815	0.057219
1.05856	1.32558
0.77723	0.090597
0.853522	0.052451
1.24452	0.224109
4.37251	0.119207
0.371926	0.114439
2.71792	0.824912
0.338548	0.190731
2.1648	0.085829
2.28877	0.696169
2.21725	0.319475
1.03472	1.66413
1.15392	0.681864
1.03472	0.486365
0.805839	0.152585
1.33512	1.73089
2.08374	0.057219
0.829681	0.839217
1.65459	0.057219
2.65116	0.133512
2.99448	0.066756
1.71181	0.376694
2.12188	0.162122
3.12322	0.424377
1.92162	0.805839
2.6607	0.324243
0.543584	0.061988
2.23156	0.228877
0.390999	0.066756
0.319475	0.095366
1.85486	0.171658
1.82625	0.066756
1.54015	0.133512
2.93726	0.095366
2.27447	0.309938
0.510206	0.104902
1.74042	0.262255
1.65459	0.071524
2.12665	0.786766
1.56876	0.514974
0.47206	0.114439
1.23022	0.061988
0.691401	0.119207
1.49724	0.057219
3.42362	0.052451
0.257487	0.157353
1.86917	0.209804
0.643718	0.100134
1.35419	0.123975
0.448218	0.963193
0.891668	0.071524
1.35419	0.10967
0.400536	0.214573
0.324243	1.07286
0.534047	0.057219
0.643718	0.214573
0.939351	0.567425
0.905973	1.07286
0.338548	0.100134
0.724779	0.147817
0.324243	0.123975
0.619876	0.061988
1.12531	0.476828
0.27656	0.901205
0.314706	0.052451
0.634181	0.104902
0.452987	1.52108
0.27656	0.739083
2.4652	0.181195
1.9693	0.629413
1.64029	0.095366
3.08985	0.061988
1.99314	0.152585
2.98971	0.538816
3.61912	0.157353
4.20085	0.081061
1.85963	0.061988
3.16137	0.200268
2.52242	0.133512
3.09461	0.057219
2.63209	0.147817
2.0742	0.052451
2.33646	0.052451
3.69542	0.052451
3.90045	0.343316
1.82148	0.171658
1.50201	0.119207
1.78811	0.171658
1.43525	0.224109
1.55923	0.090597
2.35076	0.071524
1.63552	1.05856
2.98971	0.433913
1.76903	0.085829
3.4427	0.071524
2.88481	1.34942
1.23975	0.081061
1.9693	0.419609
1.955	0.376694
1.4877	0.891668
2.81805	0.100134
0.591267	0.233646
3.08985	0.052451
2.36507	0.238414
2.3746	0.362389
2.4509	0.100134
3.70495	0.057219
0.290865	0.205036
3.7431	1.48293
0.390999	0.252719
0.848754	0.10967
1.88824	0.309938
3.37594	0.085829
1.06333	0.071524
3.59051	0.243182
0.629413	1.20161
2.18864	0.076292
1.31128	0.128744
1.02518	0.152585
2.09804	0.200268
0.877364	0.181195
1.03472	0.214573
0.329011	0.052451
0.786766	0.100134
1.97884	0.214573
0.939351	0.061988
0.348084	0.267024
0.290865	0.095366
0.548352	0.071524
2.21725	0.162122
3.22336	0.057219
3.09938	0.352853
0.30517	0.271792
0.529279	0.147817
0.329011	0.209804
0.395767	0.081061
0.696169	0.104902
0.839217	0.238414
3.21859	0.152585
2.14096	0.176426
2.1791	0.171658
1.20637	0.214573
1.86917	0.066756
5.07345	0.519743
0.486365	0.090597
0.476828	0.362389
2.71792	0.200268
0.300402	0.114439
2.57487	0.123975
1.64983	0.300402
0.61034	0.162122
1.61168	0.100134
3.46177	0.10967
2.5701	0.143048
3.05647	0.057219
1.93115	0.500669
2.88004	0.061988
1.00611	0.095366
1.50678	0.262255
2.61302	0.181195
0.643718	0.100134
3.46654	0.10967
1.5783	0.243182
0.753388	0.076292
0.891668	0.171658
0.991802	0.238414
2.72269	0.205036
0.457755	0.052451
1.72135	0.104902
4.47265	0.066756
1.33512	0.085829
0.801071	0.281329
3.02309	0.257487
2.49381	1.33989
0.58173	0.095366
1.51154	0.090597
1.12531	0.100134
3.70495	0.119207
2.45566	0.081061
2.50335	0.095366
1.83579	0.252719
2.1648	0.123975
1.92639	0.190731
1.58307	0.114439
1.13008	0.095366
1.21114	0.085829
1.05856	0.147817
1.955	0.228877
0.243182	0.100134
2.76083	0.081061
2.93726	0.052451
1.54015	0.071524
0.805839	0.066756
0.429145	0.061988
0.658023	1.25406
0.376694	0.085829
2.01221	0.205036
3.35687	0.209804
1.59737	0.071524
2.75607	0.405304
0.371926	0.243182
0.252719	0.133512
0.576962	1.06333
2.55103	0.071524
0.386231	0.095366
3.457	0.095366
1.25406	0.286097
1.99791	0.195499
1.65459	0.872595
0.262255	1.02995
1.35896	0.071524
1.20637	0.152585
1.10624	0.071524
0.329011	0.357621
0.390999	0.162122
1.45433	0.219341
1.90731	0.057219
0.629413	0.252719
0.634181	0.081061
0.910742	0.114439
1.24929	0.076292
2.58441	0.13828
0.739083	0.052451
0.991802	0.066756
1.70228	0.143048
1.76903	0.267024
2.34123	0.085829
0.44345	0.066756
2.46043	0.247951
0.762925	0.071524
1.20161	0.448218
2.94203	0.10967
2.77514	0.052451
3.70972	0.076292
0.982266	0.119207
1.65936	0.143048
2.23156	0.10967
2.67024	0.152585
0.648486	0.123975
0.696169	0.085829
0.352853	0.171658
0.753388	0.185963
1.13485	0.057219
1.05856	0.352853
1.10624	0.219341
1.58307	0.371926
1.28267	0.267024
2.27447	0.920278
0.557889	0.376694
1.22068	1.03472
3.32349	0.839217
1.51154	0.343316
2.23632	0.081061
2.06467	0.181195
2.4509	0.066756
0.491133	0.495901
0.371926	0.10967
0.729547	1.05856
2.79898	0.677096
1.81672	0.052451
3.00402	0.076292
0.390999	1.33035
1.75473	0.290865
0.843986	0.724779
0.524511	0.128744
0.605572	0.071524
0.572194	0.16689
3.3378	0.905973
0.696169	0.176426
1.34465	0.438682
0.801071	0.295633
1.03472	0.052451
1.77857	0.195499
1.54015	1.50678
0.829681	0.052451
2.36984	0.071524
3.34256	0.281329
3.1566	0.543584
1.81672	0.095366
1.95976	0.619876
0.343316	0.267024
0.271792	0.329011
0.467291	0.128744
1.84056	0.786766
3.13276	0.10967
1.07763	0.171658
2.03606	0.33378
0.810608	0.081061
0.567425	1.16346
0.27656	0.13828
1.4877	0.081061
1.35419	0.119207
0.286097	0.071524
0.381462	1.59261
2.75607	0.057219
3.12799	0.123975
0.91551	0.123975
2.47474	0.567425
0.386231	0.076292
2.39845	0.152585
2.25063	0.128744
2.73223	1.49247
1.67843	0.066756
0.376694	0.10967
0.810608	0.33378
1.31128	0.228877
2.18864	0.58173
0.810608	1.32558
0.457755	0.419609
0.667559	0.133512
0.295633	0.133512
2.1648	0.429145
0.538816	1.61168
1.46386	0.905973
1.33512	0.119207
0.534047	0.114439
1.31604	0.061988
1.24452	0.419609
2.33646	0.143048
0.33378	1.10147
0.925046	0.133512
1.2779	0.10967
0.319475	0.071524
1.04425	0.071524
0.905973	0.081061
0.476828	0.123975
1.55446	0.429145
0.429145	0.267024
0.452987	0.123975
0.596035	1.16823
1.17776	0.286097
0.395767	0.410072
1.53539	0.267024
0.576962	0.576962
0.433913	0.052451
1.11578	0.13828
1.73089	0.214573
0.33378	0.433913
0.519743	0.376694
0.424377	0.33378
1.15869	1.45433
0.247951	1.26836
0.376694	0.16689
1.23498	0.390999
0.281329	0.562657
1.53539	0.214573
0.767693	0.400536
1.37803	0.133512
1.37326	0.205036
1.46386	0.61034
0.41484	0.200268
0.538816	0.247951
0.281329	0.095366
1.72135	0.076292
1.71658	0.057219
0.419609	0.061988
0.91551	0.257487
0.829681	0.200268
2.57487	0.376694
2.71315	0.228877
0.41484	0.066756
3.48084	0.071524
3.03263	0.104902
0.452987	0.095366
0.662791	0.715242
0.400536	0.290865
3.5619	0.576962
1.12531	0.271792
0.548352	0.233646
1.11101	0.219341
0.600803	0.071524
2.68454	0.696169
1.28744	0.128744
1.35419	0.090597
1.85486	0.13828
0.524511	0.591267
0.324243	0.61034
1.46386	0.119207
1.13962	0.119207
0.262255	0.061988
2.88004	0.27656
0.643718	0.281329
0.576962	0.066756
0.548352	0.653254
0.286097	1.05856
2.23632	0.128744
0.376694	0.104902
0.648486	1.13485
0.781998	0.195499
0.500669	0.228877
0.619876	0.686632
0.281329	0.810608
1.26359	0.667559
1.66413	0.286097
0.619876	0.343316
0.390999	1.3685
2.20771	1.59737
3.09938	1.26836
0.896437	0.286097
2.31262	0.534047
0.410072	1.58784
3.00879	0.16689
0.290865	1.43048
1.11101	0.47206
3.45223	0.27656
2.58918	0.181195
0.390999	0.071524
2.16003	0.123975
0.357621	0.395767
2.69885	0.061988
2.22202	0.071524
0.557889	1.13008
3.71449	0.691401
1.32558	0.13828
0.514974	1.31128
1.28744	1.23975
0.495901	1.2922
0.772461	0.071524
1.38757	0.801071
1.0824	0.367158
1.61168	0.095366
2.54626	0.314706
3.457	0.123975
0.762925	0.104902
1.81672	0.085829
0.247951	0.596035
2.01221	0.176426
0.33378	0.228877
2.34123	1.02041
2.93249	0.30517
0.495901	0.262255
1.98837	0.910742
0.734315	1.08717
1.13962	1.23498
1.05379	0.095366
1.74996	0.863059
0.309938	0.925046
0.910742	0.987034
2.32215	0.300402
1.61645	0.405304
0.944119	0.081061
0.381462	0.452987
3.03263	0.061988
0.271792	0.510206
2.70362	0.052451
2.33169	1.3828
1.57353	0.452987
3.21859	1.53539
2.49858	0.338548
0.55312	0.066756
0.786766	0.10967
1.67367	0.495901
1.04902	1.34465
1.7738	0.16689
0.314706	0.195499
1.41618	0.658023
1.66413	0.596035
1.97884	0.214573
1.57353	0.119207
3.39025	1.01087
1.74519	0.100134
1.49247	0.257487
1.42572	0.624645
3.40455	0.057219
0.567425	0.185963
0.27656	0.185963
1.16346	0.27656
2.99925	0.219341
0.495901	0.119207
0.429145	0.781998
0.281329	0.624645
1.79287	0.467291
2.62732	0.286097
0.476828	0.052451
0.271792	0.181195
0.481596	0.514974
0.424377	0.300402
0.357621	0.10967
0.538816	0.452987
1.67367	0.085829
1.75473	0.205036
0.691401	0.557889
3.7574	0.491133
1.18253	0.486365
0.534047	0.061988
0.867827	0.147817
0.452987	0.300402
0.801071	0.801071
0.624645	0.271792
2.14573	0.371926
2.10281	0.209804
0.271792	0.128744
0.467291	0.071524
0.243182	0.10967
0.41484	0.658023
1.90731	0.057219
0.762925	0.238414
0.910742	0.410072
2.26493	0.081061
1.99314	0.505438
1.60214	0.100134
0.314706	0.10967
1.98361	0.419609
0.362389	0.44345
0.390999	0.119207
0.476828	0.13828
0.290865	0.119207
0.367158	0.16689
0.371926	0.505438
1.11578	0.27656
1.15392	0.271792
0.281329	0.343316
1.00611	0.309938
0.476828	1.15869
0.262255	0.476828
0.543584	0.44345
0.629413	0.195499
3.21859	0.10967
2.16003	1.31128
2.24109	1.43525
0.27656	0.329011
0.395767	0.181195
0.686632	1.42095
3.68588	1.49247
0.867827	0.152585
1.58784	0.877364
0.514974	0.195499
1.12531	0.810608
0.371926	1.67843
0.400536	0.133512
0.743852	0.457755
1.02041	1.50678
0.953656	0.195499
0.939351	1.63552
1.1873	0.33378
0.557889	0.286097
0.772461	0.162122
0.295633	0.376694
0.424377	1.07286
0.462523	1.33989
2.00268	1.06333
0.753388	0.071524
0.972729	0.185963
0.619876	0.300402
1.44479	1.72135
0.30517	1.26359
0.281329	0.057219
0.963193	0.076292
0.524511	0.061988
0.867827	0.100134
1.04902	0.085829
0.395767	1.01087
0.543584	0.367158
0.433913	0.205036
0.262255	0.467291
0.987034	0.705705
2.87051	0.057219
1.82148	0.343316
2.41275	0.467291
3.3521	0.052451
3.16137	0.090597
0.538816	0.262255
0.576962	0.066756
2.44613	0.214573
1.53062	0.123975
1.00134	1.16346
2.78468	0.133512
2.69408	0.100134
0.429145	0.123975
1.63075	1.16346
2.87051	0.081061
0.243182	0.572194
0.55312	0.162122
1.54969	0.100134
0.576962	0.362389
0.400536	0.081061
1.13008	0.10967
1.01564	0.572194
2.00268	0.801071
0.467291	0.052451
0.662791	0.233646
1.20161	0.095366
1.85963	0.123975
0.615108	0.057219
1.54492	0.061988
1.09194	0.071524
1.16346	0.143048
1.49724	1.01564
1.33512	0.123975
0.419609	1.27313
3.29488	0.786766
1.98837	0.052451
1.81195	0.190731
2.1791	0.176426
1.27313	0.228877
0.33378	0.715242
0.810608	0.057219
2.81329	0.233646
1.88347	0.348084
1.73089	0.810608
3.17568	0.10967
2.6464	0.052451
2.23632	0.72001
2.40798	0.200268
0.352853	0.195499
2.29831	0.486365
0.367158	0.934583
0.55312	0.176426
2.08851	0.100134
0.834449	0.13828
3.39501	0.123975
0.972729	0.085829
0.538816	0.286097
0.815376	0.057219
0.61034	0.090597
3.29488	0.061988
3.01355	0.095366
3.05647	0.13828
2.87527	0.61034
2.4652	0.195499
1.173	0.076292
0.85829	0.691401
2.00268	0.071524
1.03472	0.257487
1.73089	0.209804
0.615108	0.061988
0.963193	0.157353
1.46863	0.162122
3.34733	0.228877
0.667559	0.090597
2.62732	0.071524
3.59051	0.052451
1.14916	0.123975
0.295633	0.85829
3.28534	0.309938
1.74042	0.467291
2.20295	0.133512
3.22813	0.238414
2.34123	0.300402
3.38548	0.081061
0.381462	0.181195
0.257487	1.07286
0.781998	0.052451
3.07077	0.176426
2.00745	1.30174
1.564	0.162122
0.267024	0.658023
0.634181	0.233646
0.367158	0.972729
0.33378	1.40187
2.22679	0.114439
0.262255	0.252719
0.524511	0.262255
0.848754	0.586498
0.596035	0.729547
0.381462	0.290865
0.47206	0.085829
0.271792	0.061988
0.419609	1.23975
0.596035	1.07286
0.820144	1.41618
2.59394	0.314706
1.70704	0.205036
1.23022	0.100134
0.386231	1.16346
0.824912	0.357621
1.1873	0.095366
0.424377	0.185963
0.462523	0.123975
2.54149	0.352853
1.99791	0.376694
0.500669	0.16689
0.529279	0.052451
0.734315	1.67843
0.910742	0.13828
3.14707	0.052451
0.77723	1.3685
0.596035	0.271792
1.43048	1.03472
1.75473	0.190731
0.615108	0.119207
2.1648	1.6832
1.07763	1.02041
0.476828	1.30174
0.596035	0.429145
0.262255	0.052451
3.26627	0.348084
2.82759	0.605572
0.534047	1.10624
0.505438	0.104902
0.939351	0.853522
0.605572	0.219341
1.02041	0.181195
0.257487	0.057219
0.567425	1.05379
3.10415	0.233646
1.14916	1.12055
0.300402	1.66413
2.0742	0.185963
0.781998	1.61645
2.67024	1.25883
0.481596	0.100134
0.433913	1.3828
0.643718	0.114439
0.41484	0.185963
2.99925	0.133512
0.815376	0.557889
2.67977	0.119207
2.73223	0.715242
0.619876	1.52585
0.319475	0.114439
0.653254	0.281329
0.367158	0.076292
	0.205036
	1.19684
	1.23498
	0.877364
	0.085829
	0.123975
	1.13962
	0.190731
	1.14916
	0.863059
	0.514974
	0.076292
	0.066756
	0.753388
	0.367158
	0.152585
	0.061988
	0.47206
	0.662791
	1.38757
	0.057219
	0.123975
	0.805839
	0.448218
	0.429145
	0.977497
	0.176426
	0.057219
	0.123975
	0.324243
	0.057219
	0.419609
	0.295633
	0.252719
	0.324243
	0.076292
	0.061988
	1.12055
	0.352853
	0.071524
	1.44479
	0.052451
	0.152585
	1.16823
	0.143048
	0.271792
	0.100134
	0.13828
	0.119207
	0.16689
	0.057219
	0.066756
	0.066756
	0.052451
	0.209804
	0.30517
	0.467291
	0.114439
	0.185963
	0.243182
	0.052451
	0.081061
	0.066756
	0.128744
	0.410072
	0.076292
	0.061988
	0.061988
	0.123975
	0.362389
	0.114439
	0.390999
	0.085829
	0.629413
	0.104902
	0.667559
	0.329011
	0.061988
	1.36373
	0.27656
	0.734315
	0.815376
	0.123975
	0.128744
	0.123975
	1.21591
	1.05856
	0.081061
	0.143048
	0.185963
	0.104902
	0.057219
	0.066756
	0.681864
	0.143048
	0.123975
	1.37803
	0.667559
	0.171658
	0.357621
	0.061988
	0.057219
	0.362389
	0.514974
	0.100134
	0.071524
	0.133512
	0.214573
	0.057219
	0.090597
	0.085829
	0.061988
	0.133512
	0.157353
	0.591267
	0.286097
	1.54015
	0.104902
	0.095366
	0.238414
	0.052451
	0.104902
	0.295633
	0.190731
	0.057219
	0.052451
	0.529279
	0.061988
	0.629413
	0.052451
	0.057219
	0.061988
	0.247951
	0.133512
	0.171658
	0.300402
	0.114439
	0.143048
	0.367158
	0.052451
	0.071524
	0.076292
	0.076292
	0.262255
	0.100134
	0.63895
	1.32081
	0.085829
	0.243182
	0.257487
	0.510206
	0.081061
	0.061988
	0.91551
	0.052451
	0.128744
	0.057219
	0.143048
	0.939351
	0.100134
	0.147817
	0.143048
	0.286097
	1.67843
	0.066756
	0.281329
	0.176426
	0.085829
	0.076292
	1.4877
	0.057219
	1.14916
	0.095366
	0.629413
	0.071524
	0.290865
	0.41484
	0.376694
	0.100134
	0.090597
	0.052451
	0.123975
	0.171658
	0.758157
	0.071524
	0.090597
	1.17776
	0.066756
	0.257487
	0.247951
	0.114439
	0.143048
	0.061988
	0.195499
	0.052451
	0.057219
	0.085829
	0.162122
	0.27656
	1.23498
	1.15392
	1.02518
	0.066756
	0.877364
	0.205036
	0.071524
	0.181195
	0.061988
	0.100134
	0.362389
	0.066756
	0.057219
	0.357621
	0.157353
	0.27656
	0.076292
	0.085829
	0.314706
	0.081061
	0.758157
	0.371926
	0.119207
	0.91551
	0.190731
	0.10967
	0.133512
	0.114439
	0.071524
	0.543584
	0.152585
	0.071524
	0.081061
	0.376694
	0.052451
	0.066756
	0.114439
	0.386231
	0.100134
	0.081061
	0.58173
	1.16346
	0.100134
	0.734315
	0.157353
	0.58173
	0.300402
	0.448218
	0.071524
	0.114439
	0.066756
	0.16689
	0.133512
	0.329011
	0.309938
	0.143048
	0.33378
	0.090597
	1.61168
	0.143048
	0.071524
	0.205036
	0.801071
	0.052451
	0.057219
	0.10967
	0.104902
	0.066756
	0.543584
	0.066756
	0.176426
	0.057219
	0.219341
	0.104902
	0.219341
	0.319475
	0.143048
	0.057219
	0.228877
	0.100134
	0.262255
	0.085829
	0.367158
	0.233646
	0.076292
	0.224109
	0.176426
	0.071524
	0.090597
	1.1873
	0.715242
	0.257487
	0.052451
	0.786766
	0.219341
	0.200268
	0.271792
	0.33378
	0.405304
	0.824912
	0.157353
	0.252719
	0.438682
	0.44345
	0.143048
	0.13828
	0.329011
	0.104902
	0.281329
	0.057219
	0.061988
	0.119207
	0.128744
	1.07763
	0.16689
	0.686632
	1.24452
	0.572194
	1.21114
	0.162122
	0.061988
	0.338548
	0.190731
	0.061988
	0.219341
	1.15869
	0.672327
	0.314706
	0.119207
	0.057219
	0.095366
	0.119207
	0.863059
	0.052451
	0.052451
	1.11101
	0.815376
	0.91551
	0.648486
	0.648486
	0.267024
	0.119207
	0.467291
	0.538816
	0.085829
	0.061988
	0.972729
	0.157353
	0.615108
	0.104902
	0.133512
	0.810608
	0.076292
	0.476828
	1.15869
	0.157353
	0.071524
	0.27656
	0.238414
	0.090597
	0.390999
	0.820144
	0.224109
	1.09194
	0.257487
	0.400536
	0.100134
	0.538816
	0.13828
	0.219341
	0.371926
	0.390999
	0.133512
	0.205036
	0.228877
	0.867827
	0.524511
	1.00134
	0.352853
	0.452987
	0.181195
	0.100134
	0.185963
	1.23498
	0.228877
	0.228877
	0.200268
	0.085829
	0.133512
	0.057219
	0.095366
	0.076292
	0.100134
	0.076292
	1.43048
	0.081061
	1.2922
	0.081061
	0.27656
	0.386231
	0.281329
	0.457755
	1.24452
	0.290865
	0.224109
	0.834449
	1.07763
	1.09194
	0.119207
	0.801071
	0.977497
	0.386231
	0.057219
	1.71658
	0.123975
	1.54015
	0.920278
	0.58173
	0.314706
	0.290865
	0.10967
	0.324243
	0.057219
	0.758157
	0.839217
	0.648486
	0.653254
	0.805839
	0.133512
	0.243182
	1.44002
	0.061988
	0.424377
	0.143048
	0.958424
	0.41484
	0.281329
	0.505438
	0.433913
	0.257487
	0.214573
	0.090597
	0.348084
	0.176426
	0.057219
	0.848754
	1.54969
	0.72001
	0.076292
	0.572194
	0.13828
	0.243182
	0.810608
	0.052451
	0.052451
	1.01087
	0.400536
	0.457755
	0.33378
	0.429145
	0.882132
	0.224109
	0.238414
	1.19684
	0.243182
	1.26836
	0.514974
	0.176426
	0.448218
	0.176426
	0.076292
	0.171658
	0.162122
	1.46386
	0.061988
	1.23975
	0.27656
	0.085829
	0.815376
	1.24929
	1.75473
	0.090597
	0.057219
	0.214573
	1.54492
	0.200268
	0.147817
	0.681864
	1.14439
	0.419609
	0.066756
	0.462523
	0.162122
	0.057219
	1.09194
	0.052451
	1.61168
	0.16689
	0.381462
	0.200268
	0.052451
	0.057219
	0.786766
	0.219341
	0.13828
	0.061988
	0.715242
	0.228877
	0.052451
	0.267024
	0.395767
	0.190731
	0.534047
	0.076292
	0.100134
	0.057219
	0.10967
	0.395767
	0.352853
	0.061988
	0.543584
	0.567425
	0.271792
	1.28744
	0.505438
	0.877364
	0.061988
	0.128744
	0.090597
	0.066756
	0.214573
	0.119207
	0.209804
	0.085829
	0.095366
	0.30517
	0.057219
	0.081061
	0.061988
	0.295633
	0.147817
	0.700937
	0.572194
	0.095366
	0.100134
	0.362389
	1.2779
	0.772461
	0.224109
	0.739083
	0.057219
	0.114439
	0.348084
	0.157353
	0.710474
	0.329011
	0.100134
	0.448218
	0.119207
	0.810608
	1.10147
	0.395767
	1.01564
	0.658023
	0.123975
	1.50678
	0.100134
	0.13828
	0.867827
	0.061988
	0.486365
	0.600803
	0.076292
	0.095366
	0.152585
	0.257487
	1.23975
	0.629413
	0.090597
	0.300402
	0.090597
	0.176426
	0.820144
	0.057219
	0.58173
	0.715242
	0.157353
	1.21114
	0.953656
	0.119207
	0.662791
	0.629413
	0.133512
	1.1873
	1.13485
	0.429145
	0.052451
	0.481596
	1.19684
	0.143048
	0.104902
	0.801071
	0.667559
	0.090597
	1.1873
	1.15392
	1.32558
	0.104902
	0.586498
	0.386231
	1.39711
	1.32558
	0.91551
	0.252719
	0.16689
	0.700937
	1.42095
	0.224109
	0.152585
	0.944119
	0.267024
	0.30517
	0.10967
	1.00611
	0.753388
	0.944119
	0.495901
	0.452987
	0.91551
	0.27656
	0.882132
	0.219341
	1.49724
	0.123975
	0.691401
	1.44956
	0.677096
	0.176426
	1.173
	1.46386
	0.290865
	0.257487
	0.16689
	0.367158
	0.071524
	0.352853
	0.243182
	0.071524
	0.267024
	0.147817
	0.233646
	0.147817
	0.386231
	1.2922
	0.63895
	1.7595
	0.400536
	0.119207
	0.228877
	0.16689
	0.081061
	0.143048
	0.119207
	0.152585
	0.081061
	0.200268
	0.309938
	0.104902
	0.243182
	0.057219
	0.271792
	0.290865
	0.147817
	0.066756
	0.071524
	0.052451
	0.643718
	0.066756
	1.3685
	0.066756
	0.314706
	0.071524
	0.133512
	0.114439
	0.10967
	0.205036
	1.11101
	0.238414
	0.104902
	0.061988
	0.061988
	0.066756
	0.076292
	0.195499
	0.944119
	0.066756
	0.090597
	0.066756
	0.510206
	0.085829
	0.066756
	0.104902
	0.329011
	0.057219
	0.281329
	0.119207
	0.8869
	0.271792
	0.176426
	0.104902
	0.100134
	0.195499
	0.176426
	0.085829
	0.061988
	0.176426
	0.066756
	0.185963
	0.329011
	0.233646
	0.214573
	0.081061
	0.052451
	0.114439
	0.514974
	0.119207
	0.16689
	0.076292
	1.14916
	0.123975
	0.147817
	0.286097
	0.152585
	0.300402
	0.362389
	1.1873
	0.944119
	1.21591
	1.31604
	0.209804
	0.586498
	1.59261
	0.524511
	1.00134
	0.066756
	0.367158
	0.896437
	0.066756
	1.49724
	1.50678
	0.104902
	0.152585
	0.076292
	0.190731
	0.510206
	0.262255
	0.605572
	0.572194
	0.72001
	0.920278
	0.090597
	0.457755
	0.939351
	1.13485
	0.944119
	1.4734
	1.71181
	0.648486
	0.119207
	0.352853
	0.219341
	1.41141
	0.267024
	0.987034
	0.290865
	0.586498
	1.51631
	0.810608
	0.314706
	0.081061
	0.13828
	1.42095
	0.74862
	1.55923
	0.224109
	0.147817
	0.10967
	0.224109
	0.267024
	0.133512
	1.03472
	0.076292
	0.281329
	0.052451
	0.052451
	0.085829
	0.13828
	1.19684
	0.061988
	0.286097
	0.147817
	0.095366
	1.03948
	1.24452
	0.071524
	0.071524
	0.448218
	0.715242
	0.066756
	0.066756
	0.190731
	0.824912
	0.510206
	0.143048
	0.076292
	0.424377
	0.61034
	0.534047
	0.271792
	1.25406
	1.00134
	0.085829
	0.286097
	0.200268
	0.419609
	0.381462
	1.53539
	0.057219
	0.143048
	0.58173
	1.0967
	0.185963
	0.271792
	0.13828
	0.543584
	1.30174
	0.185963
	0.224109
	0.929815
	0.429145
	0.367158
	0.090597
	0.200268
	1.12055
	0.185963
	0.481596
	1.2779
	0.147817
	0.729547
	0.052451
	1.22068
	0.390999
	0.386231
	1.10147
	0.867827
	0.090597
	1.35896
	0.104902
	0.977497
	0.128744
	0.882132
	0.591267
	1.13008
	0.538816
	1.18253
	0.238414
	1.38757
	0.853522
	0.281329
	1.32081
	1.98361
	0.10967
	0.934583
	0.071524
	0.925046
	0.252719
	0.286097
	0.061988
	0.095366
	0.128744
	0.090597
	0.066756
	0.13828
	0.41484
	1.27313
	1.01564
	0.290865
	1.01564
	0.100134
	0.963193
	0.376694
	1.63552
	0.195499
	0.390999
	0.300402
	0.271792
	0.338548
	0.228877
	0.076292
	0.090597
	1.38757
	0.710474
	1.3685
	0.729547
	0.457755
	1.39711
	0.133512
	1.34465
	0.114439
	1.564
	0.071524
	1.44002
	1.45433
	0.267024
	0.27656
	0.815376
	0.457755
[truncated: 231 more rows]
