# Supplementary material for: Mitochondrial fusion and altered beta-oxidation drive muscle wasting in a Drosophila cachexia model
Source: EMBO Rep. 2024 Mar 1;25(4):15. doi: 10.1038/s44319-024-00102-z (PMC11014992; doi:10.1038/s44319-024-00102-z)
Supplement: Supplementary file 8 — Figure EV Source data [file 44319_2024_102_MOESM8_ESM.zip › EV source data /Figure EV3A-P Upload Data/Figure EV3J.xlsx]

## Sheet: Sheet1
w1118 5 AEL	QRasV12ScribRNAi;MHCGAL4 x UAS Luciferase 5 AEL	QRasV12ScribRNAi;MHCGAL4 x UAS dFOXO 5 AEL
0.846565	0.358741	1.56039
1.49877	0.874421	1.29177
1.54278	0.549636	0.228417
0.891063	1.44478	1.95922
0.220822
