# Supplementary material for: Mitochondrial fusion and altered beta-oxidation drive muscle wasting in a Drosophila cachexia model
Source: EMBO Rep. 2024 Mar 1;25(4):15. doi: 10.1038/s44319-024-00102-z (PMC11014992; doi:10.1038/s44319-024-00102-z)
Supplement: Supplementary file 8 — Figure EV Source data [file 44319_2024_102_MOESM8_ESM.zip › EV source data /Figure EV3A-P Upload Data/Figure EV3M.xlsx]

## Sheet: Sheet1
MHCGAL4 x UAS Luciferase 5 AEL	MHCGAL4 x UAS dFOXO 5 AEL
0.993826	0.825649
0.967039	0.93167
0.990844	0.903816
1.01304	0.919489
1.01324	0.944506
1.00996	0.935003
1.03481	0.95676
0.977245	0.886193
