# Supplementary material for: Mitochondrial fusion and altered beta-oxidation drive muscle wasting in a Drosophila cachexia model
Source: EMBO Rep. 2024 Mar 1;25(4):15. doi: 10.1038/s44319-024-00102-z (PMC11014992; doi:10.1038/s44319-024-00102-z)
Supplement: Supplementary file 8 — Figure EV Source data [file 44319_2024_102_MOESM8_ESM.zip › EV source data /Figure EV3A-P Upload Data/Figure EV3A.xlsx]

## Sheet: Sheet1
Fed w1118 5 AEL	Starved w1118 5 AEL
2.05036	0.13828
0.486365	2.48427
0.195499	0.548352
0.562657	0.176426
0.104902	1.86917
0.567425	0.534047
0.252719	0.233646
0.74862	0.205036
0.781998	0.686632
0.195499	0.739083
1.70228	0.400536
0.77723	0.300402
0.281329	0.133512
0.171658	0.343316
0.476828	0.586498
0.247951	0.41484
0.27656	0.171658
0.224109	0.128744
0.686632	0.476828
0.987034	0.200268
0.133512	0.157353
0.224109	1.31128
0.143048	0.758157
0.729547	0.16689
0.185963	0.519743
0.195499	1.39234
2.47951	0.133512
0.243182	1.28267
1.46386	0.314706
0.33378	0.295633
0.357621	0.143048
2.16957	2.2554
0.710474	0.300402
0.228877	0.33378
0.123975	0.400536
0.314706	0.185963
0.114439	0.534047
0.195499	2.34123
1.08717	0.233646
0.534047	1.13485
0.257487	0.100134
0.419609	0.171658
0.143048	0.781998
0.171658	0.457755
0.643718	0.367158
0.972729	1.45433
1.53062	0.352853
1.42095	1.91685
0.185963	0.600803
1.94069	0.61034
0.16689	1.02518
0.219341	0.171658
0.233646	0.41484
0.424377	1.1873
0.252719	0.181195
0.224109	2.21725
0.357621	0.300402
0.128744	0.600803
0.400536	0.939351
0.214573	0.8869
1.94069	0.600803
0.185963	0.677096
0.44345	0.238414
1.564	0.238414
0.867827	2.95156
0.10967	0.491133
1.89301	0.147817
0.424377	0.262255
0.491133	0.195499
1.71181	0.753388
0.16689	0.429145
0.576962	0.615108
0.262255	0.162122
2.34123	0.171658
0.224109	1.3685
0.247951	0.41484
0.119207	0.357621
0.104902	0.314706
1.6689	0.104902
0.104902	0.247951
1.50678	0.100134
0.123975	0.891668
0.143048	0.123975
0.286097	0.209804
1.95023	0.586498
1.13962	1.45909
2.03606	0.85829
0.123975	0.147817
0.133512	0.271792
0.257487	0.324243
0.214573	0.872595
0.61034	0.796303
0.243182	0.147817
0.171658	0.162122
1.34942	0.300402
2.63686	0.352853
2.47474	0.519743
1.97407	0.596035
1.70228	0.452987
0.162122	0.457755
0.100134	0.190731
0.247951	0.157353
0.419609	0.104902
0.338548	0.495901
0.557889	0.505438
0.143048	1.00611
0.295633	0.286097
0.867827	1.53539
2.2697	0.233646
1.05856	0.44345
0.500669	0.85829
0.710474	0.27656
0.591267	0.729547
0.200268	0.143048
0.171658	0.247951
0.567425	0.343316
0.176426	0.100134
2.10758	0.648486
0.100134	0.190731
1.43048	0.281329
0.491133	0.262255
0.176426	0.462523
1.85009	0.190731
0.16689	1.50201
0.810608	0.329011
0.519743	0.271792
0.562657	1.23498
0.233646	0.219341
0.257487	0.157353
0.205036	0.176426
0.758157	0.162122
0.395767	0.262255
0.176426	0.147817
0.672327	0.796303
0.152585	0.348084
0.615108	0.658023
0.13828	0.114439
0.119207	0.128744
0.877364	0.123975
0.123975	0.100134
0.100134	1.30651
0.977497	1.21591
0.929815	0.538816
0.176426	0.295633
2.16003	0.781998
0.133512	0.395767
0.214573	0.195499
0.228877	0.953656
0.157353	0.123975
0.252719	0.491133
0.667559	0.724779
0.123975	1.61645
0.100134	0.433913
0.324243	0.205036
0.16689	0.119207
0.700937	0.591267
1.92162	0.290865
0.238414	3.08031
0.128744	0.448218
0.200268	1.36373
0.200268	0.762925
0.152585	1.21114
0.214573	0.286097
0.667559	0.295633
1.14439	0.367158
0.123975	2.29354
1.08717	0.715242
0.10967	0.128744
0.44345	0.324243
0.114439	0.119207
0.228877	0.352853
1.74042	0.314706
1.58307	1.33512
1.36373	0.600803
0.123975	1.78811
1.173	0.491133
0.10967	0.576962
0.143048	0.309938
0.162122	0.252719
0.104902	0.271792
0.557889	3.08508
2.86097	0.343316
1.73565	1.62122
0.438682	0.309938
0.963193	0.905973
0.262255	0.424377
0.357621	0.205036
0.200268	2.09804
1.53539	0.128744
0.228877	0.805839
0.262255	0.438682
0.123975	0.219341
0.624645	2.17434
1.90731	0.190731
0.181195	2.63209
0.185963	0.362389
0.271792	0.133512
0.524511	2.10281
0.119207	0.209804
0.219341	0.147817
0.624645	0.505438
1.91685	0.16689
2.11235	0.228877
1.79764	0.252719
0.247951	0.672327
0.147817	0.648486
0.214573	0.815376
0.114439	0.801071
0.30517	0.357621
0.371926	0.524511
0.128744	0.567425
0.572194	0.925046
0.715242	0.452987
0.114439	0.123975
0.538816	2.09804
0.219341	0.343316
0.171658	0.805839
0.100134	2.02175
2.21725	0.834449
0.114439	1.21114
2.02652	0.104902
2.02652	1.58307
1.14439	0.114439
0.624645	0.658023
1.60691	0.61034
0.958424	0.133512
0.104902	0.205036
1.42095	2.16003
0.104902	0.491133
1.54015	0.247951
1.55923	0.371926
2.11712	0.524511
0.491133	0.314706
0.433913	0.147817
0.452987	0.400536
1.05856	0.271792
0.119207	0.243182
1.173	3.80032
0.247951	0.548352
0.185963	0.58173
0.467291	0.119207
1.32558	1.7738
0.252719	0.205036
0.209804	0.348084
0.562657	0.400536
1.74996	1.48293
0.157353	0.209804
0.481596	0.967961
0.44345	0.357621
0.171658	1.61168
0.214573	1.58307
0.419609	0.629413
0.190731	0.205036
1.55923	1.14439
0.419609	0.205036
0.247951	0.500669
0.300402	0.257487
0.352853	1.37326
2.54149	0.319475
1.74996	0.33378
0.495901	0.648486
0.100134	0.224109
1.07286	0.953656
0.114439	0.390999
1.13962	0.33378
0.219341	1.9693
0.133512	0.281329
1.42095	0.228877
0.781998	0.41484
0.209804	1.90731
0.448218	0.729547
0.348084	0.200268
1.69274	0.681864
1.28267	2.79421
1.45909	2.16003
1.58307	0.100134
0.510206	0.152585
1.52108	0.195499
1.63552	0.47206
0.452987	0.104902
0.686632	0.152585
0.338548	0.262255
1.13962	0.600803
2.02652	0.338548
0.77723	1.67367
2.16957	0.295633
0.114439	1.85486
0.295633	2.07897
0.662791	1.64506
1.41141	1.37803
0.238414	0.290865
0.10967	0.596035
0.181195	0.634181
0.262255	0.686632
0.591267	0.214573
0.901205	1.64029
1.07763	2.62732
0.286097	0.324243
0.691401	0.514974
1.2922	0.319475
0.267024	0.10967
1.22545	1.0824
0.104902	0.100134
0.286097	2.80852
0.143048	0.47206
0.119207	0.72001
0.157353	0.505438
0.700937	0.572194
0.104902	0.309938
0.200268	0.114439
0.600803	0.27656
0.500669	0.343316
0.395767	2.69408
0.548352	1.04425
0.362389	1.21114
0.410072	1.5783
0.786766	0.314706
2.40321	0.376694
0.114439	2.41752
1.73565	0.314706
0.72001	0.505438
0.200268	1.00134
0.491133	0.257487
0.219341	0.133512
2.05036	1.11101
0.238414	0.55312
0.209804	1.64506
0.424377	0.634181
2.07897	0.972729
1.89301	0.195499
0.119207	1.40187
0.514974	0.419609
0.77723	0.452987
0.314706	0.114439
0.948888	1.33989
2.6607	1.65459
0.281329	0.963193
0.30517	1.49724
0.390999	0.176426
0.143048	1.06333
0.104902	0.791535
0.400536	2.43659
0.33378	0.495901
0.190731	0.872595
0.514974	0.357621
0.209804	0.343316
0.686632	0.200268
0.114439	2.05036
0.381462	0.972729
0.729547	0.514974
0.338548	0.286097
0.677096	1.24452
0.162122	0.410072
0.185963	0.519743
0.309938	1.81672
0.13828	1.1873
0.58173	2.27447
0.462523	0.362389
0.16689	0.352853
0.133512	0.195499
0.47206	1.21591
0.362389	0.743852
0.85829	0.505438
0.247951	0.33378
0.381462	0.662791
0.128744	1.14439
1.08717	0.30517
0.176426	1.02041
0.114439	0.424377
0.677096	0.691401
0.395767	2.15526
0.185963	0.233646
0.233646	0.72001
0.662791	2.58441
0.348084	1.07286
0.295633	0.44345
0.572194	0.972729
0.104902	0.786766
1.85963	0.228877
0.27656	0.629413
0.114439	0.634181
0.267024	1.08717
0.390999	0.948888
1.8787	0.753388
0.505438	1.59737
0.123975	1.94546
2.28401	2.0599
0.123975	1.46386
0.224109	0.247951
0.252719	0.371926
0.352853	1.3685
0.319475	0.200268
0.123975	0.820144
0.152585	0.85829
0.271792	0.419609
2.13619	0.829681
2.05036	2.73223
0.510206	0.629413
0.476828	0.424377
0.157353	1.40664
0.61034	0.33378
0.77723	0.958424
0.195499	0.55312
0.13828	1.73089
1.06333	0.586498
0.557889	1.88824
0.934583	0.171658
0.257487	1.07286
0.462523	0.41484
0.257487	0.100134
0.281329	1.54015
0.152585	0.805839
0.119207	1.13008
0.152585	0.195499
0.252719	1.30174
0.543584	0.77723
0.629413	0.224109
0.195499	0.181195
0.41484	0.486365
1.07763	0.348084
0.824912	0.147817
0.190731	0.281329
0.123975	1.90254
0.486365	2.26493
0.424377	0.271792
0.390999	2.44136
0.514974	0.538816
0.157353	2.71792
0.77723	0.996571
0.16689	0.123975
1.96453	0.457755
0.200268	1.2922
0.300402	0.41484
0.123975	2.49858
0.104902	1.19684
0.362389	0.791535
1.29697	0.967961
0.300402	0.853522
0.457755	1.52108
0.963193	1.44002
0.157353	0.381462
0.977497	0.77723
2.84666	0.224109
0.452987	1.86917
0.486365	0.743852
0.538816	1.32558
0.338548	0.41484
0.925046	0.343316
0.271792	0.896437
0.457755	0.200268
0.505438	2.62255
0.238414	0.386231
0.162122	0.10967
0.672327	0.128744
0.591267	0.944119
0.257487	0.214573
0.27656	2.63686
0.987034	0.119207
0.309938	0.672327
1.90254	2.27447
1.04425	0.27656
0.505438	1.40187
0.348084	0.58173
0.329011	0.839217
0.452987	1.25406
0.247951	2.11235
0.410072	0.410072
0.157353	2.68931
0.267024	0.538816
1.65936	0.114439
0.514974	0.772461
0.452987	2.39368
0.224109	0.224109
0.13828	0.452987
0.314706	0.171658
0.758157	1.67843
0.219341	0.438682
0.119207	1.69751
0.419609	0.691401
0.505438	1.33035
0.791535	0.677096
0.133512	1.2779
0.462523	1.7595
0.824912	0.123975
0.162122	1.9693
0.519743	0.190731
0.462523	2.20771
0.343316	0.157353
0.13828	0.181195
0.309938	0.729547
0.16689	0.834449
0.247951	0.658023
0.100134	0.729547
0.190731	0.519743
0.691401	0.877364
1.00134	0.500669
0.567425	0.805839
0.91551	0.634181
1.32558	0.133512
0.100134	0.143048
0.267024	0.419609
0.863059	1.5783
0.152585	0.224109
0.30517	2.56534
0.557889	2.1791
0.119207	1.64506
0.119207	2.60348
0.410072	0.262255
0.33378	2.04082
0.152585	0.262255
0.133512	1.51154
0.295633	1.59737
0.529279	0.982266
0.519743	2.77991
0.262255	0.619876
0.371926	0.529279
0.572194	0.267024
1.69751	0.41484
0.271792	2.42706
0.824912	1.93592
0.205036	1.10624
0.376694	2.10758
0.262255	0.27656
1.65936	1.10624
1.19684	0.200268
0.796303	0.920278
0.16689	1.70228
0.233646	0.586498
0.352853	2.24109
0.700937	0.190731
2.72746	2.32215
0.181195	1.26836
1.01087	0.262255
0.209804	1.23975
1.07286	1.61168
1.00611	0.128744
0.715242	1.61168
0.514974	1.87393
0.281329	0.228877
1.13962	0.271792
0.219341	0.519743
0.658023	2.08374
0.238414	0.824912
1.20637	0.185963
0.505438	0.171658
0.820144	0.534047
0.715242	1.46863
0.386231	0.13828
1.91208	0.247951
1.32081	0.739083
0.185963	0.219341
1.34465	1.04902
1.74996	0.290865
0.128744	0.200268
0.314706	1.11578
0.224109	0.495901
1.25883	0.123975
0.247951	0.433913
0.271792	0.238414
0.429145	0.376694
0.634181	0.33378
0.176426	1.09194
0.219341	0.834449
1.85486	1.04902
1.55446	0.538816
0.405304	0.319475
0.10967	0.157353
0.190731	1.50201
0.362389	1.74996
0.796303	0.953656
0.262255	1.34942
0.61034	1.20637
0.495901	1.564
1.49247	0.462523
0.13828	0.262255
1.02995	0.500669
0.934583	1.69751
0.30517	1.62122
2.0742	0.901205
0.362389	0.996571
0.247951	0.848754
0.700937	0.243182
0.267024	0.13828
0.119207	0.901205
0.30517	1.32558
1.16346	1.7595
0.123975	0.247951
0.123975	0.662791
0.10967	1.95023
2.59871	1.21114
0.72001	0.247951
0.224109	4.2247
0.10967	0.743852
0.805839	2.11235
0.343316	2.72746
0.486365	0.634181
0.123975	1.22545
0.958424	0.357621
1.23498	0.424377
0.157353	0.27656
0.238414	0.753388
0.100134	1.89301
1.61645	0.33378
0.10967	1.70228
1.8644	1.61645
1.47817	2.51765
0.314706	0.44345
0.252719	1.80718
0.147817	0.176426
0.157353	1.41141
1.00611	1.71181
0.195499	1.72612
2.71315	0.958424
0.157353	1.98837
0.171658	0.591267
0.16689	1.65459
0.205036	1.15869
1.48293	1.31128
0.257487	0.41484
0.233646	0.762925
0.10967	1.65936
0.205036	0.85829
0.13828	1.93592
0.562657	2.69885
0.195499	0.586498
0.123975	2.79421
0.233646	1.35896
0.510206	0.243182
0.338548	2.04082
0.162122	1.63552
0.152585	0.395767
0.128744	2.04082
0.157353	0.58173
1.63552	0.495901
1.74519	0.362389
0.324243	0.534047
0.128744	1.90731
0.329011	0.934583
0.171658	1.01564
1.52585	0.72001
0.238414	3.39978
0.119207	0.181195
0.667559	0.872595
0.185963	0.896437
1.18253	0.948888
0.200268	0.462523
0.190731	1.1873
0.510206	1.3685
0.205036	1.85486
0.329011	0.500669
0.410072	1.33512
1.24929	0.762925
0.514974	1.03948
1.05379	0.820144
0.171658	1.13962
0.128744	1.77857
0.152585	2.29831
0.591267	0.10967
0.195499	0.724779
0.119207	2.18387
0.405304	0.209804
2.08851	0.815376
0.419609	0.357621
0.290865	0.672327
0.901205	0.91551
1.1873	2.35553
0.929815	2.24586
0.314706	0.967961
0.104902	0.8869
0.119207	2.18864
0.16689	1.0824
0.495901	1.29697
0.114439	0.901205
1.70228	3.07077
0.147817	2.33169
0.486365	2.31738
1.51154	0.47206
0.114439	0.295633
1.44956	1.09194
1.31128	0.781998
0.13828	0.85829
0.10967	2.23632
0.119207	0.815376
0.438682	2.45566
0.939351	0.224109
0.119207	2.01698
0.290865	1.564
0.119207	1.78811
0.162122	1.20161
0.128744	0.77723
0.190731	0.386231
0.114439	2.2697
0.300402	0.448218
0.123975	1.61168
0.452987	0.705705
0.13828	1.6832
0.190731	2.1648
0.152585	0.519743
0.243182	1.20161
0.123975	1.00134
0.10967	0.314706
0.63895	0.157353
0.548352	2.5558
0.238414	0.538816
0.572194	0.705705
0.100134	0.805839
0.238414	2.63686
0.329011	1.32081
0.30517	1.8787
1.17776	0.958424
1.18253	2.09328
0.233646	3.08985
0.114439	1.97884
1.09194	0.534047
0.390999	2.6607
0.77723	2.79898
0.295633	2.20295
0.452987	1.63075
0.357621	0.104902
0.262255	2.71792
0.467291	1.04902
0.205036	0.481596
0.133512
0.10967
0.348084
2.20771
0.700937
0.104902
0.176426
1.24452
1.47817
0.13828
0.324243
1.69274
1.0967
1.00134
0.834449
0.834449	0.410072
0.395767
1.42572
0.252719
0.948888	1.29578
0.519743
0.10967
0.133512
0.30517	4.10191
0.77723
0.257487
0.147817
0.224109
0.262255
0.10967
0.162122	1.13723
0.114439
0.10967	1.88228
0.133512
0.386231
0.114439
2.58918
0.648486
0.10967
0.162122
0.147817
1.32558
0.128744
0.100134
0.176426
1.71658
0.100134
0.205036
0.16689
2.47474
0.362389
0.114439	1.61883
0.10967
0.123975
0.338548
0.13828
2.24586
0.200268
0.257487
0.63895
0.209804
0.147817
0.381462
0.710474
0.119207	0.667559
0.739083
0.452987
0.634181
0.209804
0.200268
0.286097
0.352853
0.123975
0.295633
1.41618
0.767693
0.133512
0.929815
0.195499
0.371926
0.190731
0.386231
0.781998
0.114439
0.228877
0.286097
0.27656
0.381462
0.10967
0.16689
0.739083
0.10967
0.319475
0.805839
0.100134
0.27656
0.329011
0.143048
0.376694
0.143048
0.677096
0.681864	0.503054
1.25883
0.429145
1.70228
0.133512
0.424377
1.4877
0.176426
0.257487
0.114439
0.319475
0.128744	0.302786
0.362389
1.70228
0.123975
0.538816
0.209804	0.27656
0.247951
2.55103
0.228877
0.119207
0.257487
0.476828
0.309938
0.290865	0.295633
0.123975
0.329011
0.286097	0.975113
0.562657
0.171658
0.352853
0.119207
0.104902
0.100134
0.147817
0.200268
0.157353
0.267024	6.98553
0.181195
0.104902
0.214573
0.128744
0.100134
0.100134
0.171658
0.33378
0.891668
0.100134
0.224109
0.319475
0.300402
0.219341
0.30517
0.214573
1.03948	1.81195
0.400536
0.205036
0.114439
0.462523
0.133512
0.47206
0.205036
0.257487
0.390999
0.147817
0.10967
0.114439
0.343316
0.16689
0.133512
0.281329
0.143048
0.200268
0.16689
0.16689
0.753388
1.6832
0.314706
2.05513
1.4734
0.190731
0.219341
1.02995
0.143048
0.209804
0.143048
0.100134
0.281329
0.123975	0.337356
0.476828	0.183579
0.481596
0.228877
0.295633
0.624645
0.119207
0.243182
0.13828
0.123975
0.176426
0.271792
0.729547
0.181195
0.205036
0.157353
0.834449
0.185963
0.262255
0.162122
0.104902
0.16689
0.438682
1.68797
0.143048
0.100134
0.281329
0.433913
0.190731
0.128744
0.286097
2.33169
0.786766
0.329011	1.08478
0.104902
0.209804
0.290865
0.195499	2.9468
0.181195
0.243182
0.495901
0.219341
0.190731
0.267024
0.452987
0.271792
0.147817
0.47206	0.188347
0.152585
0.286097
0.133512
1.26359
0.10967
0.123975
0.143048
0.123975
0.157353
0.10967
0.476828
0.290865
0.16689
0.157353
0.16689
1.51631
0.123975
0.371926
2.19818
0.128744
0.352853
0.176426	1.11935
0.262255	1.11578
0.181195
0.686632
0.381462
0.157353
0.147817
0.13828	0.470868
1.69274
0.128744
0.352853
0.33378
0.30517
0.119207
0.257487
1.50201
1.20637
0.63895
0.133512
0.200268
0.801071
0.233646
0.281329
0.319475
0.195499
0.176426
1.35896	0.672327
0.157353
0.190731
1.41141
0.195499
0.214573
0.114439
0.243182
0.224109
0.147817
0.128744
0.114439
0.939351
0.72001
1.74042
0.104902	2.77276
0.195499
0.371926
2.34599
0.152585
0.543584
0.224109
1.94546
2.10758
0.491133
0.243182
0.424377
0.147817
0.381462
0.262255
0.381462
0.395767	0.356429
0.572194
0.147817
0.395767
0.395767
0.948888
0.796303
1.15392
1.02518
0.162122
0.348084	0.989418
0.262255
0.395767
1.32558	0.423185
0.267024
0.843986
0.133512
1.29697
0.47206
0.55312
0.147817	1.10862
0.801071
0.457755
0.247951
0.405304
0.119207
0.200268
0.243182
0.295633
0.386231
0.13828
0.162122
0.128744	0.730739
0.143048	0.954848
0.100134
0.119207
0.219341
0.16689
0.624645
0.114439
0.481596
0.181195
0.395767
0.44345
0.123975
0.185963
0.262255
0.176426
0.686632
0.357621
1.34465
0.128744
0.33378
0.58173
0.100134
0.267024
0.214573
0.181195
0.104902
0.185963
3.04216
0.309938
0.925046
1.4877
0.10967
0.13828
1.04425
0.13828
0.16689
2.24109
0.10967
0.438682
0.16689
0.190731
2.06943
0.848754
0.162122
1.67367
0.181195
0.381462	1.00134
0.133512
0.104902
0.13828
0.228877
0.195499
0.457755
0.119207
0.257487
0.238414
0.314706
0.100134	0.520935
0.390999
0.796303
0.205036
0.543584
0.648486
0.715242
0.123975
0.252719	1.70943
0.147817
0.181195
0.128744
0.486365
0.114439
0.171658
0.286097
0.343316
0.586498
0.30517
0.128744
0.171658
0.30517
0.467291
0.219341
0.143048
0.319475
0.505438
1.95976
0.119207
0.214573	0.256295
0.362389
2.1791
0.162122
0.181195
0.16689
1.01087
0.238414	0.314706
0.85829
0.143048
0.390999
2.49858
0.438682
0.219341
0.176426
0.47206
0.271792
0.123975
0.238414
0.596035
0.557889
1.01564
0.119207
1.72612	2.4056
0.10967
0.171658
1.71181
0.224109
0.171658
0.390999
0.181195
0.743852
0.896437
0.133512
0.238414
2.04559
0.195499	1.46267
0.157353
0.424377
0.309938
0.324243
1.12055
0.219341
0.10967
1.12531
0.104902
0.691401
0.133512
0.100134
0.13828
0.772461
0.44345
0.185963	2.53434
0.529279
0.185963
0.462523
0.696169
0.238414	0.516166
0.343316
0.400536
0.572194
0.796303
1.44956
0.958424
0.290865	0.300402
0.357621
1.5783
1.93592
0.195499
0.834449
0.13828
0.181195	1.01087
0.143048
0.352853
1.01087
0.438682
0.104902	1.90135
0.758157
0.27656
0.152585
2.19341
1.97407
1.3685
0.30517
0.185963
0.262255
0.500669
0.634181	1.09194
0.114439
1.11578
0.357621
1.12531
2.21725
0.267024
0.171658
2.35553
0.271792
1.10147
0.586498
0.290865
0.114439
0.329011
0.290865
0.629413
0.27656
0.209804
1.58784
0.491133
0.605572	0.601995
0.243182
0.634181
0.100134
0.143048
0.119207
0.243182
0.30517
0.104902
2.01221
0.481596
2.56534
0.224109
0.343316
0.114439
0.877364
0.267024
0.133512
0.281329
0.543584
0.591267
0.8869
2.03129
0.567425
1.81672
0.796303
0.157353
1.48293
0.100134
2.03606
0.100134
0.882132
0.128744	0.674712
0.529279
0.200268
1.82625
0.119207
0.224109
0.467291
0.185963
0.839217
1.68797
1.25883
2.57487	1.76784
0.209804
0.228877
0.562657	0.272984
0.329011
1.35419
1.73565
0.33378
0.171658
0.104902
0.195499
0.123975
0.195499
0.405304
0.290865
0.133512
0.376694
0.629413
2.10281
0.100134
0.452987
0.290865
0.514974
0.324243
0.214573
0.371926
0.214573
0.104902
1.54969
0.252719
1.25406
0.100134
0.100134
0.505438
0.128744
0.119207
0.100134	1.41499
0.524511
1.44002
0.27656	1.14439
2.52719
0.224109
0.30517
0.157353
1.36373
0.300402
0.615108
0.219341
0.152585
0.662791
0.181195
1.42095
2.36984
0.47206
0.185963
0.114439
1.62122
0.55312
0.152585	1.16584
1.51631
2.36507	1.01922
0.104902
0.319475
0.910742
0.200268
0.252719
1.33989
0.214573
0.576962
0.405304
0.100134
0.100134
0.100134	0.81776
0.119207
0.16689	0.524511
0.176426
0.224109
0.171658
0.200268
2.02175
0.157353
0.596035
0.820144
0.400536
0.467291
0.371926
1.00134
1.10147
0.500669
1.52585
0.562657
0.181195
0.600803
2.03606
0.419609
2.75607
0.233646
0.219341
1.45433
0.128744
1.19207
0.41484
0.257487
0.271792
0.200268
1.28267
0.104902
1.88347
0.781998
0.119207
0.281329
1.8644
0.309938
0.715242
0.233646
0.100134
0.123975
0.400536
0.257487
0.61034
0.247951
0.324243
0.281329
0.410072
0.114439
0.190731	0.168082
0.281329
0.119207
0.562657
0.157353
0.123975
1.79764
0.219341
0.600803
0.123975	2.93726
0.247951
0.977497
0.13828
0.190731
0.286097
2.26493
0.224109
0.100134
0.634181
0.519743
0.128744
0.257487
0.648486	1.13843
0.143048
1.84056
0.185963	0.925046
0.219341
0.615108
0.457755
0.190731
0.77723
0.286097
0.128744
0.977497
0.572194
2.06943
0.185963
0.348084
0.510206
0.152585
1.2922
0.405304
2.62255
1.88824
0.114439
0.286097
1.52108
1.74519
0.152585
0.309938	0.78319
0.185963
0.271792	3.95767
0.200268
0.171658
0.238414
0.185963
0.243182
0.195499
0.834449
0.171658	1.83221
0.123975
0.505438
0.119207
0.133512
0.143048
0.920278
0.252719
0.13828
0.338548
0.853522
0.267024
0.829681
0.510206
1.26836
0.953656
1.27313
1.15869	1.29816
0.934583
0.495901
0.133512
0.100134
0.228877	1.3685
0.662791
0.753388
0.944119
0.123975
0.977497
0.13828
0.314706	0.743852
0.481596
0.233646
0.47206
0.824912
0.429145
1.00134
0.104902
0.104902
0.267024
0.224109	3.13276
0.743852
1.07763
1.0967
0.176426	0.354045
0.758157	1.72254
0.128744
0.238414
1.22068
0.753388
0.195499
1.10147
1.30174
0.176426
0.309938
0.262255	0.534047
0.805839
0.209804
0.462523
0.162122
0.185963
0.205036
0.486365
0.543584
0.114439
0.724779
0.534047
0.41484
0.44345
0.13828
0.209804
0.386231
0.219341
0.30517
0.13828
0.33378
0.119207
0.314706
1.01564
0.424377
0.491133
0.991802
0.195499
1.08717
0.238414	0.43749
0.228877
0.572194
0.286097
0.410072
0.596035
0.491133
0.500669
0.572194
0.519743
0.16689
0.10967	0.258679
0.243182
0.772461
0.262255
0.300402
1.0681
0.100134
0.329011
0.100134	0.54716
0.119207
0.371926
0.252719
0.162122
0.200268
0.243182
0.557889
0.524511
1.02041
0.214573
0.429145
0.381462
0.152585
0.176426
0.214573
0.91551
0.114439
0.171658
0.147817
0.195499
0.55312
0.286097
0.362389
0.405304
0.696169
0.381462
0.104902
0.433913
0.271792
0.891668
1.2779
0.824912
0.591267
0.247951
0.190731
0.190731
0.114439
0.123975
0.596035
0.376694
1.19207
0.209804
0.200268
1.02995
0.615108
0.677096
0.10967	0.730739
0.267024	0.798687
0.295633
0.319475
0.224109
0.185963
0.586498
1.42095
0.114439
1.28267
1.10147
0.290865
0.500669
0.162122
0.10967	0.991802
0.41484
0.967961
0.147817
0.10967
0.505438
0.128744
0.829681
1.25883
0.629413
1.13962
0.653254
0.901205
1.10147
0.367158
0.700937
0.863059
0.252719
0.252719
0.281329
1.20161
0.286097
0.762925
1.30174	0.300402
0.343316
0.147817
0.362389
0.700937
0.762925
1.0824
1.31128
0.419609
0.462523
1.42095
0.591267
0.104902
0.286097
0.410072
0.157353
1.20637	0.205036
0.767693
0.405304
0.27656	0.280136
1.23975
0.524511
0.848754
0.562657
0.214573
0.362389
0.352853	1.81552
0.162122
0.157353
0.386231
0.257487	0.621068
0.390999
0.123975
0.510206
0.152585
0.429145
0.891668
0.238414
0.662791
1.02518
1.10624
0.724779	1.14439
0.123975
0.224109
0.457755
0.781998
0.939351
0.705705	1.31008
0.219341	0.711666
0.176426	0.224109
0.529279
0.710474
0.290865
0.376694
0.348084
0.162122
1.06333
0.739083
0.85829
1.09194	1.15512
0.910742
1.01564
1.10624
1.10624
0.801071
0.452987
1.24929
1.30174
0.839217
0.114439
0.405304
0.100134	2.93488
0.996571
0.596035
0.495901
0.805839
0.786766
0.55312
0.958424
1.12055
0.419609
0.267024
0.457755
0.228877
0.133512
0.119207
0.27656
0.495901
0.128744
0.309938
0.348084
0.290865
0.181195
0.314706
0.329011
0.619876
1.08717
1.23975
1.26359	0.321859
0.362389
0.405304
0.619876	3.62032
0.147817
0.262255
0.691401
0.147817
0.586498
0.982266
0.181195
0.615108
0.114439
0.724779
0.495901
0.152585
0.820144
0.724779
1.36373
0.104902
0.839217
0.524511
1.24929
0.400536
0.133512
0.243182
0.653254
1.03948
0.224109	0.307554
0.281329
0.171658
0.114439
1.26836
0.55312
0.843986
1.15392
0.190731
0.405304
1.34942
0.929815
0.486365
1.10624	2.06228
0.128744
0.228877
0.324243
0.228877
1.16823
0.596035
0.123975
0.839217
0.100134
0.10967
0.810608
0.300402
0.233646
0.247951
0.562657
0.486365
0.567425
0.343316
0.205036
1.03948
0.910742
0.329011
0.152585
0.195499
0.534047
0.629413
0.567425
0.104902
0.615108
0.481596
0.267024
0.219341
0.119207
1.26836	0.467291
0.162122
0.228877
1.00611
0.10967
0.16689
0.133512
1.20161
0.209804
0.238414
0.429145	0.294441
0.219341
0.925046
0.41484
0.452987
0.114439	1.07405
0.362389
0.27656
0.419609	0.244374
0.843986
1.13962
0.162122
0.843986
0.33378
0.815376
0.152585
0.743852
0.772461
0.13828
0.190731	2.00983
0.352853
0.123975
0.157353
1.05379
0.643718
0.486365
0.147817
0.228877
0.367158
0.147817
0.30517
1.01564
0.100134
0.257487
0.867827
0.419609
0.271792
0.10967
0.128744
0.157353
0.872595
0.100134
0.114439
0.10967
0.55312
1.48293
0.185963
0.653254
0.247951	1.01803
0.267024
0.185963
0.348084
0.438682
0.27656
0.205036
0.114439
0.224109
0.176426
0.619876
0.810608
0.123975
0.8869
0.123975
0.257487	0.265832
0.605572
0.44345
0.181195
0.100134
0.452987
0.300402
0.128744
0.157353
0.205036
0.929815
0.281329
1.24452
0.514974
1.08717
1.28744
0.848754	0.736699
0.367158
0.133512
0.224109	0.997763
0.438682
0.205036
0.41484
0.123975	0.137088
0.801071
0.376694
0.882132
0.114439
0.619876	1.61645
1.04425
0.853522
0.605572
0.772461
0.257487
0.634181
0.27656
1.11578
0.400536
0.181195
0.991802
0.252719
0.343316
0.195499
1.39711
0.357621
0.462523
0.200268
0.557889
1.16823
0.176426
0.615108
0.390999
0.658023
0.152585
1.42095
0.309938
0.643718
0.133512
0.653254
0.157353
0.77723
0.44345
1.22545
0.133512
0.324243
0.944119
0.910742
0.16689
0.295633
0.219341
0.85829
0.185963
1.54969
0.929815
0.152585
0.143048
[truncated: 3,156 more rows]
