# Supplementary material for: Mitochondrial fusion and altered beta-oxidation drive muscle wasting in a Drosophila cachexia model
Source: EMBO Rep. 2024 Mar 1;25(4):15. doi: 10.1038/s44319-024-00102-z (PMC11014992; doi:10.1038/s44319-024-00102-z)
Supplement: Supplementary file 8 — Figure EV Source data [file 44319_2024_102_MOESM8_ESM.zip › EV source data /Figure EV5 Upload Data/Figure EV5B.xlsx]

## Sheet: Sheet1
QRasV12ScribRNAi;MHCGAL4 X mCherryRNAi 6 AEL	QRasV12ScribRNAi;MHCGAL4 X whdRNAi 6 AEL
0.410072	0.457755
1.73089	1.85009
0.27656	0.290865
0.758157	0.314706
0.47206	0.41484
2.03606	0.486365
0.529279	2.38414
0.538816	2.11712
0.77723	1.45433
0.405304	1.4734
0.596035	2.93726
0.801071	1.01087
0.872595	0.514974
0.85829	1.77857
4.47265	1.173
0.58173	1.173
0.839217	2.94203
2.25063	0.762925
2.15526	0.300402
2.11235	0.252719
1.58784	0.805839
1.67367	0.624645
1.35896	2.39845
0.662791	0.576962
1.24929	0.548352
3.21859	1.22545
1.91685	0.452987
2.91819	3.5476
0.901205	0.281329
0.944119	0.996571
0.58173	0.267024
0.85829	0.743852
1.53062	0.648486
0.58173	2.67501
0.429145	0.615108
1.87393	1.32081
2.33646	3.47131
3.34733	0.481596
0.615108	2.81329
0.729547	0.438682
1.07763	0.281329
4.64431	1.67843
1.72612	1.31128
0.753388	2.24109
0.934583	0.290865
0.314706	2.72269
1.8787	0.519743
0.357621	1.6832
0.85829	0.519743
0.891668	3.40455
0.448218	0.247951
3.36164	1.81672
0.491133	0.462523
1.70228	0.629413
0.658023	0.390999
2.33169	0.877364
3.13276	1.32081
0.691401	2.65116
2.20295	0.877364
0.672327	2.78944
0.462523	0.572194
0.267024	0.724779
0.934583	1.05856
1.33989	0.8869
0.367158	1.77857
0.400536	3.3521
0.634181	2.04559
2.56057	1.03948
2.47951	0.58173
0.30517	1.04902
0.462523	1.2922
0.91551	0.367158
1.0967	0.658023
1.8644	0.390999
1.11101	1.12531
2.63209	0.953656
0.934583	0.395767
1.26836	0.901205
1.74042	1.93115
1.955	2.01221
1.04902	0.724779
0.600803	1.85486
0.300402	0.562657
0.400536	0.982266
0.615108	2.19341
0.395767	0.677096
1.31128	0.77723
3.14707	2.98018
2.48427	1.44479
0.495901	0.400536
0.963193	0.271792
0.739083	0.381462
0.653254	1.83579
1.24452	0.824912
1.03948	0.91551
0.524511	1.78811
0.677096	1.83579
2.40321	0.514974
0.882132	0.877364
1.14916	0.634181
2.31262	0.381462
2.60825	1.13485
0.524511	2.40798
0.410072	1.50201
0.600803	1.19207
2.93249	0.257487
0.920278	0.8869
2.9611	0.576962
0.319475	0.72001
2.39368	0.524511
0.691401	0.143048
0.495901	2.92296
0.395767	0.944119
0.281329	0.100134
0.810608	0.395767
0.271792	0.195499
0.481596	3.70972
1.74042	1.74996
0.309938	0.715242
0.295633	0.100134
0.491133	0.247951
1.74996	0.290865
0.510206	0.267024
0.691401	0.104902
0.648486	0.390999
0.290865	0.147817
1.23975	0.10967
0.290865	0.796303
3.46177	0.238414
2.18387	0.176426
1.2922	0.100134
0.686632	0.381462
0.262255	0.510206
0.572194	0.228877
0.715242	0.209804
0.700937	1.15392
0.30517	0.257487
0.677096	0.176426
0.44345	0.114439
0.400536	0.572194
0.390999	0.13828
2.83236	0.171658
0.691401	0.247951
0.815376	1.68797
1.23022	0.400536
2.40798	0.128744
1.01087	0.176426
0.338548	2.08851
0.948888	0.128744
2.82282	0.338548
0.44345	1.68797
1.564	1.31128
0.510206	0.300402
1.23975	0.181195
0.648486	0.386231
0.910742	0.104902
1.40187	0.376694
0.77723	0.104902
0.429145	1.82148
0.300402	2.53673
2.74176	0.524511
1.75473	0.157353
0.681864	0.100134
0.500669	0.290865
0.319475	1.13962
1.78334	1.1873
0.519743	0.257487
0.591267	0.171658
2.74653	2.21725
0.686632	0.128744
0.867827	0.104902
3.39025	0.615108
0.743852	2.46997
0.548352	1.47817
0.548352	0.171658
2.39368	0.162122
0.810608	0.100134
2.70838	0.863059
0.643718	0.128744
1.14439	2.06943
0.605572	0.128744
2.95156	0.152585
1.78334	0.476828
0.901205	0.10967
3.13753	0.147817
0.696169	0.128744
1.21114	1.72612
1.16346	0.157353
1.54015	0.867827
2.69408	0.286097
2.21725	0.104902
0.562657	0.495901
0.63895	0.586498
0.705705	0.16689
2.63686	1.76426
1.4877	0.100134
2.11235	0.16689
0.538816	0.367158
0.710474	0.119207
2.88481	0.133512
1.25883	0.247951
0.309938	0.13828
0.667559	2.62255
0.767693	0.352853
1.88824	0.243182
1.43048	0.362389
1.64029	0.457755
2.00268	0.467291
1.00611	0.171658
0.362389	0.162122
1.52108	0.257487
0.338548	0.190731
0.591267	0.147817
0.457755	0.591267
0.390999	0.171658
0.257487	0.839217
0.658023	0.224109
1.31604	0.624645
0.972729	2.70362
1.06333	0.243182
1.11578	0.495901
0.63895	0.486365
0.476828	0.91551
0.390999	0.290865
0.290865	0.677096
0.615108	0.8869
1.50678	5.76008
2.22679	0.715242
0.557889	1.54492
1.13962	1.26359
0.405304	0.462523
0.500669	0.319475
0.338548	0.677096
0.910742	0.672327
0.491133	0.448218
0.329011	3.21382
1.05856	0.367158
1.39711	0.448218
0.371926	0.61034
0.286097	1.42095
0.491133	1.59261
0.467291	0.739083
0.576962	0.262255
0.41484	0.27656
1.32081	0.410072
2.1791	0.74862
2.72269	0.367158
0.47206	0.324243
0.257487	0.433913
0.724779	0.390999
0.658023	0.47206
1.64983	0.367158
0.400536	0.567425
1.06333	0.324243
0.309938	0.557889
0.805839	3.09938
0.91551	0.252719
0.543584	0.386231
0.452987	3.08031
0.376694	0.848754
0.700937	2.50812
0.867827	0.400536
0.624645	2.53196
1.02995	1.01564
1.83102	0.85829
2.08851	0.262255
2.21248	0.591267
0.619876	1.63552
0.500669	0.929815
2.82759	0.390999
0.863059	0.944119
1.10624	0.457755
1.21114	1.19684
0.243182	0.295633
1.6689	2.82282
0.438682	2.78468
0.920278	1.01087
0.362389	0.290865
0.953656	0.510206
0.314706	1.564
2.72746	2.44613
0.91551	0.286097
1.32558	0.567425
1.50201	0.600803
1.16346	2.23156
2.30308	0.681864
1.87393	0.796303
0.715242	1.72612
1.20637	4.63
2.32215	4.5251
0.691401	3.54283
0.700937	0.262255
0.367158	0.462523
2.56534	5.55505
0.386231	3.3521
0.505438	1.22545
0.629413	2.73699
0.267024	2.8419
1.21114	1.06333
0.829681	2.05036
1.04902	4.41066
0.319475	3.62866
0.786766	4.2247
3.28058	3.40455
0.271792	1.38757
0.534047	0.324243
3.02786	0.252719
0.476828	0.381462
0.267024	0.329011
1.0824	6.67559
0.586498	0.338548
2.44136	3.17568
0.691401	1.30651
2.03606	0.452987
0.429145	0.27656
0.343316	0.286097
2.28401	1.01564
1.43048	4.05304
1.85486	0.672327
0.982266	0.572194
0.729547	4.94947
1.52585	1.60214
0.467291	0.72001
3.16137	4.0435
0.920278	0.448218
0.743852	6.51824
2.08374	3.70018
0.290865	3.37117
1.32081	2.59394
0.295633	0.41484
1.97884	0.495901
0.438682	0.486365
1.02995	0.91551
1.08717	0.290865
0.424377	0.677096
1.20637	0.8869
0.41484	5.76008
0.953656	0.715242
0.343316	1.54492
1.40187	1.26359
1.41141	0.462523
1.30174	0.319475
0.839217	0.677096
0.882132	0.672327
0.429145	0.448218
1.14439	3.21382
0.667559	0.367158
0.457755	0.448218
1.90254	0.61034
0.944119	1.42095
2.2697	1.59261
1.07286	0.739083
1.04902	0.262255
1.4877	0.27656
0.267024	0.410072
1.41618	0.74862
0.457755	0.367158
0.958424	0.324243
1.51154	0.433913
0.724779	0.390999
0.329011	0.47206
0.281329	0.367158
0.925046	0.567425
1.49724	0.324243
1.42095	0.557889
1.01564	3.09938
2.33646	0.252719
0.381462	0.386231
1.31604	3.08031
1.15392	0.848754
0.8869	2.50812
1.31128	0.400536
0.729547	2.53196
2.68454	1.01564
0.424377	0.85829
0.624645	0.262255
0.834449	0.591267
0.591267	1.63552
1.90731	0.929815
0.309938	0.390999
0.352853	0.944119
0.30517	0.457755
2.73699	1.19684
1.15869	0.295633
0.586498	2.82282
1.0967	2.78468
0.438682	1.01087
1.31128	0.290865
1.13962	0.510206
1.28744	1.564
2.37937	2.44613
2.5701	0.286097
0.529279	0.567425
0.781998	0.600803
0.648486	2.23156
0.643718	0.681864
0.419609	0.796303
2.23632	1.72612
0.257487	4.63
0.476828	4.5251
0.834449	3.54283
3.09461	0.262255
0.295633	0.462523
3.61912	5.55505
2.05036	3.3521
0.58173	1.22545
1.71658	2.73699
0.429145	2.8419
0.734315	1.06333
2.50335	2.05036
2.21248	4.41066
3.14707	3.62866
0.290865	4.2247
0.591267	3.40455
1.4734	1.38757
1.06333	0.324243
1.12531	0.252719
0.634181	0.381462
3.33303	0.329011
1.11578	6.67559
0.562657	0.338548
2.24586	3.17568
3.00402	1.30651
1.07763	0.452987
2.00745	0.27656
2.88481	0.286097
0.343316	1.01564
1.12055	4.05304
0.300402	0.672327
1.12055	0.572194
0.853522	4.94947
1.55923	1.60214
0.848754	0.72001
0.619876	4.0435
1.20161	0.448218
1.28267	6.51824
2.08851	3.70018
1.51154	3.37117
0.438682	2.59394
0.839217	0.41484
0.700937	1.74042
0.390999	0.390999
0.247951	3.7431
1.43048	0.257487
0.853522	0.452987
0.448218	0.243182
0.591267	0.534047
0.963193	0.367158
0.429145	0.705705
0.77723	0.257487
0.491133	2.23156
1.2922	0.243182
0.600803	0.319475
0.486365	0.252719
1.05379	3.21382
1.6832	0.381462
0.58173	1.00134
0.944119	0.357621
1.44479	0.309938
0.267024	0.243182
0.390999	0.386231
1.54015	0.77723
3.34256	0.781998
2.68931	2.43659
0.762925	2.86097
0.386231	3.80032
1.52585	0.538816
3.38548	0.262255
0.429145	0.686632
2.83236	1.39711
0.977497	0.815376
0.63895	2.78468
0.548352	1.54015
2.37937	1.83579
3.08031	0.47206
0.300402	0.710474
0.586498	4.25331
0.371926	3.10892
0.405304	2.29354
2.10758	1.03948
0.329011	2.42706
0.381462	1.00134
2.10281	0.424377
0.27656	1.98361
0.410072	0.390999
1.90731	2.13142
0.452987	1.28744
1.53062	1.46386
1.2779	1.01564
1.41618	0.286097
0.362389	0.824912
1.05379	3.22813
2.26493	0.324243
2.6607	2.07897
0.681864	0.653254
0.343316	0.33378
0.348084	3.24243
0.510206	1.6689
0.27656	0.658023
1.0824	1.16823
2.16003	0.252719
0.700937	1.97884
0.925046	1.33512
0.691401	0.290865
0.424377	0.281329
0.33378	0.395767
1.12055	1.41618
1.05856	0.271792
1.64506	0.429145
1.67367	1.61168
0.519743	2.95633
2.7656	1.43525
0.710474	0.739083
0.586498	3.05647
0.481596	0.27656
0.252719	0.63895
0.524511	0.648486
1.20637	0.934583
0.41484	1.73089
0.538816	0.77723
0.281329	2.29831
1.95023	2.99925
3.30442	0.510206
1.52585	0.486365
0.290865	0.343316
3.42839	0.390999
0.429145	2.74653
0.729547	0.348084
0.538816	1.4877
0.724779	0.267024
0.30517	0.371926
2.52719	1.00134
0.543584	1.33512
0.252719	2.83236
1.35896	1.02518
0.534047	0.529279
0.619876	1.60691
0.700937	0.910742
0.309938	0.309938
1.79287	0.524511
0.55312	0.30517
0.376694	0.710474
0.247951	0.400536
1.24929	1.23975
2.79898	0.524511
1.4877	1.00611
0.624645	0.286097
0.605572	1.16823
0.400536	1.34942
0.314706	0.405304
1.20161
0.352853
0.624645
0.295633
1.53062
0.424377
0.357621
0.30517
1.13962
0.705705
0.319475
1.97884
0.281329
0.648486
0.848754
0.300402
0.58173
0.74862
1.50678
2.40321
1.23498
0.324243
0.891668
0.786766
0.30517
0.829681
0.410072
2.24586
1.53062
1.24452
0.805839
0.371926
2.24586
1.0824
0.829681
2.78944
0.529279
1.21114
0.348084
0.286097
1.51631
1.0824
0.619876
0.419609
1.16346
0.681864
0.619876
0.343316
0.324243
0.324243
0.405304
0.491133
0.562657
0.252719
1.07763
0.562657
0.605572
0.681864
0.55312
0.548352
1.57353
0.457755
0.739083
0.91551
1.8787
2.55103
0.91551
1.47817
0.820144
0.424377
2.36984
0.419609
1.28267
1.2922
0.543584
0.438682
1.14916
2.05036
0.395767
2.88004
0.247951
1.51631
3.36164
1.02518
0.696169
3.13276
0.348084
0.772461
2.40321
0.438682
0.743852
0.329011
1.63552
0.743852
2.14096
0.891668
0.519743
0.457755
0.271792
0.696169
1.94069
0.367158
0.653254
2.78468
0.948888
0.47206
0.481596
0.262255
0.438682
0.672327
0.925046
0.495901
6.80434
0.362389
0.33378
0.243182
2.1791
0.348084
0.629413
1.97407
1.18253
0.872595
2.6464
0.433913
0.257487
1.73565
2.05513
1.35419
0.691401
2.1648
0.348084
0.672327
0.524511
0.896437
0.290865
0.705705
0.882132
3.43316
1.18253
0.834449
2.06943
0.810608
2.60348
0.734315
0.457755
1.90731
0.390999
1.79764
0.371926
0.27656
0.352853
0.805839
0.920278
0.758157
0.820144
0.481596
1.62598
1.66413
0.410072
0.824912
1.45433
0.843986
1.85963
3.70495
0.386231
1.64506
2.99448
0.352853
0.424377
3.46177
0.543584
2.70362
3.18044
2.99448
1.11578
2.52242
0.30517
1.20161
1.37803
2.01698
3.12799
2.50335
1.2779
1.81195
0.767693
2.4652
3.19475
1.11578
4.59185
1.173
0.486365
0.491133
1.3685
2.8562
2.97064
1.83102
1.2922
0.438682
2.60348
2.34599
2.17434
2.95156
3.32349
1.46386
0.586498
3.06124
0.486365
2.56057
2.0599
2.27924
2.78944
1.8787
1.60214
3.20428
0.61034
2.80375
0.448218
2.17434
0.576962
3.68111
2.45566
0.848754
1.08717
3.15183
1.67843
2.88004
0.853522
1.67367
3.18998
1.7595
1.08717
2.19818
1.52585
1.60691
3.066
1.30651
1.28267
1.60691
2.39845
1.98361
2.41275
2.82282
0.343316
3.09938
1.67843
1.19207
0.991802
2.56057
1.4877
0.743852
1.45433
0.963193
0.848754
0.400536
0.715242
2.26017
1.78334
2.93726
4.24377
2.9468
1.6689
2.05513
1.23022
1.94069
2.65593
2.3603
3.30442
3.38548
3.67158
2.24109
1.23498
2.57964
0.495901
0.290865
2.18864
0.586498
2.57964
1.70704
2.2554
1.85963
1.08717
0.944119
0.853522
1.95976
2.46997
0.662791
0.433913
2.15049
1.51631
1.37803
1.47817
3.36641
1.0681
0.939351
1.98837
0.739083
1.92162
3.66681
1.64506
0.801071
0.290865
2.37937
0.30517
0.772461
2.12665
2.04082
2.02652
0.438682
1.23975
1.88347
2.77514
0.758157
1.7738
0.572194
1.40664
1.81672
0.324243
2.43182
0.615108
0.324243
2.88004
1.26836
0.510206
2.07897
0.729547
2.13619
1.85963
2.34123
3.55714
0.562657
0.405304
3.37117
2.34123
3.00879
2.41752
0.386231
2.06943
1.955
2.52719
2.51765
1.26836
1.62122
2.44613
1.74042
1.19207
2.55103
1.55923
0.567425
0.882132
1.28744
2.6464
1.3828
0.672327
1.42095
0.495901
1.39234
0.829681
1.02518
0.534047
1.83579
0.758157
2.59394
1.42572
1.6689
2.25063
1.46863
2.05036
0.796303
0.74862
0.243182
1.03948
0.386231
0.58173
0.267024
0.386231
0.953656
0.681864
0.433913
1.40187
1.13485
0.848754
1.07286
0.429145
1.3828
1.47817
3.16137
1.91685
1.17776
0.967961
0.281329
2.36507
0.243182
1.57353
0.853522
0.247951
0.562657
2.07897
0.290865
0.567425
0.658023
1.41618
0.371926
0.677096
0.27656
1.08717
0.30517
1.69751
1.09194
0.400536
0.267024
0.343316
0.300402
1.52108
1.08717
0.44345
1.0681
0.371926
0.324243
1.13008
0.367158
0.33378
0.329011
0.286097
0.61034
2.31738
0.762925
0.920278
1.04425
0.514974
3.29965
0.596035
0.467291
0.47206
2.98018
0.329011
0.247951
0.686632
1.24452
1.90254
0.548352
0.314706
0.247951
0.491133
0.262255
0.700937
0.658023
2.63686
0.262255
0.44345
0.252719
1.64506
0.8869
0.281329
0.524511
4.41066
0.634181
0.343316
3.91953
1.11101
0.810608
0.681864
0.839217
1.05856
0.505438
0.424377
2.46997
0.271792
0.290865
1.44002
0.514974
0.476828
3.69065
3.26627
0.982266
0.734315
1.54969
0.400536
1.13008
1.45909
0.33378
0.424377
2.29831
0.247951
0.267024
0.271792
0.963193
0.329011
1.23498
2.16957
0.705705
0.529279
0.44345
0.300402
0.429145
0.405304
0.500669
1.58307
0.505438
0.510206
0.286097
0.367158
3.3378
0.309938
0.47206
0.386231
1.03472
1.5783
0.405304
0.519743
0.429145
0.591267
0.309938
0.634181
0.619876
0.343316
0.286097
0.524511
0.319475
2.71315
0.314706
0.300402
1.0681
0.267024
0.286097
0.252719
3.92429
3.42362
3.46654
0.495901
1.91208
0.424377
2.10281
0.958424
0.44345
0.357621
0.324243
0.348084
0.271792
2.78468
0.433913
0.576962
2.17434
0.739083
0.424377
3.04693
0.395767
0.686632
0.481596
0.348084
0.281329
0.624645
0.467291
0.286097
2.94203
0.576962
0.534047
1.84056
2.55103
0.47206
0.429145
0.743852
0.262255
2.50812
0.634181
0.295633
1.78811
0.882132
1.29697
1.74996
1.84056
0.491133
0.91551
0.300402
2.04559
1.00134
1.40664
0.419609
1.60691
1.30651
2.56057
0.939351
0.30517
1.55446
0.30517
1.97407
0.429145
0.715242
0.381462
1.88347
1.07763
0.338548
3.01832
0.901205
1.44956
0.338548
0.448218
2.53673
1.26836
1.17776
0.815376
0.677096
0.252719
1.6689
0.929815
2.26017
0.486365
2.11235
0.329011
0.467291
2.94203
0.767693
0.74862
2.10758
0.524511
0.662791
0.801071
0.743852
0.362389
1.2922
0.319475
1.18253
2.12188
3.27104
2.83236
0.691401
1.20637
0.867827
0.843986
0.658023
0.820144
0.576962
0.381462
3.52376
0.615108
0.400536
0.567425
1.61168
2.1791
0.939351
0.47206
0.667559
3.27581
0.643718
0.877364
1.4734
0.386231
1.30174
0.319475
0.357621
0.33378
0.262255
1.6832
0.390999
2.66547
0.510206
0.510206
0.562657
0.538816
0.767693
0.267024
0.457755
0.433913
0.462523
0.476828
0.247951
0.61034
1.61168
1.93592
1.82148
2.46043
1.24929
0.591267
0.376694
1.3828
1.13485
0.433913
0.739083
0.519743
2.0599
1.13008
0.681864
3.02309
2.30308
1.00611
0.462523
2.04559
1.64983
2.33169
0.624645
0.44345
1.64029
1.74996
1.07763
1.32558
0.963193
0.996571
4.25807
1.05379
1.6689
0.243182
1.31604
2.40798
3.26627
0.734315
2.30308
0.495901
0.524511
1.39234
1.54492
1.47817
0.309938
0.481596
0.309938
1.31604
0.519743
0.395767
0.538816
0.863059
2.52242
2.08374
0.371926
0.643718
0.491133
1.25406
1.15869
0.314706
2.87051
2.72269
1.33989
0.286097
1.39711
2.56057
2.96587
1.7738
1.77857
2.21725
2.56534
1.69274
1.34465
1.65936
1.05379
0.324243
2.99925
0.77723
0.295633
0.348084
1.64029
2.43182
2.66547
2.5558
1.67367
2.32692
1.00611
0.739083
0.538816
1.95023
0.41484
0.267024
0.410072
3.35687
1.93592
0.424377
0.367158
3.91953
0.677096
2.89911
1.21591
0.576962
0.252719
0.810608
0.257487
1.77857
1.37803
2.16003
1.28744
1.91685
1.59737
1.33989
1.21591
1.8644
1.70228
0.767693
2.06943
3.08031
0.44345
0.338548
2.42706
1.39234
3.34256
1.09194
0.63895
2.2554
2.53673
0.295633
0.810608
0.905973
2.32215
1.45909
0.357621
0.500669
0.33378
1.70704
0.433913
0.510206
0.967961
2.83236
0.696169
2.49858
0.715242
1.51154
0.987034
0.381462
3.19952
0.967961
0.901205
1.31128
0.400536
0.41484
0.243182
0.901205
5.31663
1.33035
2.16003
0.710474
1.54969
1.92639
0.672327
1.49724
2.56534
0.596035
0.534047
2.38414
1.13008
0.600803
3.07554
2.32215
2.62732
3.23289
2.29354
0.925046
2.53673
2.52242
1.84532
1.64983
0.438682
0.30517
3.34256
0.481596
1.93115
1.81195
0.662791
1.61168
0.486365
0.290865
0.901205
0.615108
2.17434
0.486365
0.419609
1.28744
1.173
2.70362
1.21114
0.934583
0.910742
0.357621
1.15392
3.18044
5.021
1.43525
0.939351
1.30651
1.68797
0.367158
2.28401
1.53539
1.41141
0.314706
0.30517
0.491133
0.710474
0.55312
0.281329
0.61034
0.476828
0.400536
0.481596
0.686632
0.591267
2.64163
0.624645
0.572194
1.51154
0.247951
0.534047
0.371926
1.19207
0.801071
0.925046
0.905973
0.829681
1.7738
0.243182
0.953656
1.58784
1.28267
0.257487
0.452987
3.52376
0.74862
1.86917
1.16823
0.267024
0.519743
0.872595
0.44345
0.991802
1.20161
0.247951
1.33512
0.77723
0.619876
2.16957
1.49724
0.30517
0.562657
0.476828
1.2779
0.27656
0.677096
1.41141
0.548352
0.55312
0.839217
0.596035
0.700937
1.25883
0.448218
0.796303
0.486365
0.448218
0.576962
0.805839
0.309938
0.810608
0.953656
0.58173
0.691401
0.367158
0.839217
1.32081
0.667559
0.739083
1.14916
0.419609
1.59737
0.724779
0.586498
1.37803
0.376694
0.41484
1.29697
0.534047
0.667559
0.8869
1.02518
1.84532
1.71658
0.786766
1.22068
2.53196
1.35419
1.14916
0.267024
0.958424
0.424377
1.04902
0.605572
0.419609
0.8869
0.824912
0.386231
0.438682
0.329011
1.08717
0.448218
2.36507
0.505438
0.371926
0.739083
0.33378
0.386231
0.267024
2.3603
1.73089
2.12665
0.996571
4.2247
3.23289
2.35076
0.753388
2.18387
5.55505
1.53539
2.58441
1.85009
2.10281
0.901205
1.99791
2.18387
2.74176
0.271792
0.491133
2.20295
0.562657
3.49992
2.6607
2.44613
0.300402
0.343316
0.281329
2.97064
0.867827
1.07286
1.64983
2.33169
0.324243
0.705705
2.51288
0.281329
0.295633
0.290865
2.04559
1.12531
1.85486
0.882132
0.958424
1.93592
0.290865
0.362389
0.262255
0.834449
1.02995
0.596035
0.615108
1.8787
0.672327
0.491133
0.390999
1.39711
3.36164
2.56057
1.23498
2.47474
0.705705
0.452987
2.5701
0.624645
0.557889
2.09328
2.06467
0.715242
0.467291
0.600803
1.59737
2.00745
2.59394
3.16137
1.24452
0.653254
0.395767
0.438682
0.271792
0.715242
0.324243
0.257487
0.348084
2.51288
1.31128
0.27656
1.23498
1.93592
0.295633
2.28877
0.47206
1.0824
1.40664
0.696169
1.12055
0.529279
0.257487
0.243182
0.257487
0.357621
0.348084
0.686632
1.67367
1.80718
0.386231
0.662791
0.286097
0.267024
0.309938
0.491133
0.624645
0.343316
0.514974
0.781998
0.262255
0.476828
0.257487
2.52719
0.290865
2.7656
0.41484
2.33646
0.619876
1.8644
0.824912
0.424377
0.267024
0.390999
0.429145
0.300402
1.564
0.801071
0.543584
0.386231
0.257487
1.33989
0.562657
0.262255
0.438682
0.634181
1.96453
0.371926
2.17434
0.514974
1.11101
0.286097
0.267024
0.281329
0.419609
2.77991
0.877364
0.538816
2.79421
1.7595
2.35553
0.33378
0.390999
2.15049
2.81805
3.03739
1.78811
2.50812
0.486365
0.505438
0.314706
0.286097
1.37326
0.839217
0.33378
0.743852
2.98494
1.32081
0.357621
0.381462
2.28401
0.596035
0.534047
0.27656
1.57353
0.953656
0.386231
1.30651
0.548352
2.81329
0.395767
0.400536
0.381462
0.972729
1.7738
0.252719
3.11369
0.77723
0.300402
0.362389
0.805839
0.319475
0.796303
0.324243
0.300402
0.758157
1.28267
1.11101
0.281329
0.419609
0.405304
2.15526
2.30785
1.59261
0.705705
0.967961
1.79287
0.686632
3.30919
2.63209
0.476828
2.54626
0.247951
1.39711
0.925046
0.481596
2.76083
0.724779
0.290865
0.438682
1.25406
0.91551
0.715242
0.295633
1.10624
0.376694
3.29011
1.64029
0.662791
1.70704
2.44136
0.424377
0.44345
3.20428
1.10147
3.14707
2.68931
1.49724
3.78125
0.72001
2.38891
0.371926
1.59261
1.55446
1.45909
0.243182
0.619876
0.796303
1.13962
1.64029
1.26359
0.495901
1.99791
0.643718
0.41484
0.572194
0.419609
0.30517
2.77037
0.848754
0.557889
1.76426
2.14096
1.67367
0.691401
2.00268
0.314706
1.84532
2.01221
0.600803
2.27447
0.672327
1.15869
2.69885
0.257487
1.74996
2.63209
2.12665
2.94203
1.84056
1.19207
2.90388
1.00611
0.329011
1.97407
2.52719
1.32558
1.10147
0.257487
0.681864
2.65116
0.557889
1.35896
1.41141
0.448218
1.09194
0.72001
0.672327
1.70228
2.7513
0.262255
1.3685
2.13619
1.98837
0.252719
2.7513
1.26836
2.22679
0.486365
1.86917
0.27656
0.710474
1.13962
2.65116
2.04559
2.71792
1.92639
1.93115
0.724779
0.290865
0.295633
0.433913
2.69408
0.429145
0.643718
0.314706
0.343316
0.314706
2.91819
3.00402
0.319475
0.247951
0.705705
1.70228
3.0517
0.352853
0.901205
2.08851
1.83579
1.29697
2.54626
0.262255
0.41484
0.243182
3.17091
0.309938
0.371926
0.257487
0.300402
1.82148
1.83579
0.343316
3.00879
0.820144
1.15392
2.13142
0.367158
0.429145
1.67843
0.853522
1.21591
0.796303
0.457755
2.29831
0.243182
0.348084
0.247951
0.309938
0.314706
0.55312
0.286097
1.51154
2.46997
1.82625
2.94203
2.81805
3.72403
2.76083
2.16957
2.68931
0.653254
1.45433
0.615108
0.309938
0.619876
1.11578
0.257487
0.715242
2.87527
0.367158
1.25406
0.762925
2.26017
2.93726
0.309938
1.0681
0.352853
1.18253
1.13962
2.31262
0.715242
3.69065
3.71449
1.95023
0.30517
0.457755
0.44345
2.57487
1.45909
0.467291
2.26017
0.386231
0.357621
1.68797
2.22679
1.36373
1.4734
0.448218
3.23289
0.467291
2.85143
0.371926
0.457755
0.839217
1.78334
2.24586
1.69274
0.47206
4.35821
2.13142
1.43525
0.700937
0.295633
2.14573
3.57621
1.10147
4.69676
2.2697
0.252719
1.92639
0.362389
0.27656
2.1648
0.286097
3.03739
4.56801
2.75607
0.314706
3.457
0.371926
0.820144
[truncated: 38 more rows]
