# Supplementary material for: Mitochondrial fusion and altered beta-oxidation drive muscle wasting in a Drosophila cachexia model
Source: EMBO Rep. 2024 Mar 1;25(4):15. doi: 10.1038/s44319-024-00102-z (PMC11014992; doi:10.1038/s44319-024-00102-z)
Supplement: Supplementary file 8 — Figure EV Source data [file 44319_2024_102_MOESM8_ESM.zip › EV source data /Figure EV5 Upload Data/Figure EV5H.xlsx]

## Sheet: Sheet1
RasV12DlgRNAi x w1118 Normal Food 8 AEL	RasV12DlgRNAi x w1118 High Fat Diet 8 AEL
0.28979	0.254247
1.16346	1.62668
1.54675	0.386036
