# Supplementary material for: Mitochondrial fusion and altered beta-oxidation drive muscle wasting in a Drosophila cachexia model
Source: EMBO Rep. 2024 Mar 1;25(4):15. doi: 10.1038/s44319-024-00102-z (PMC11014992; doi:10.1038/s44319-024-00102-z)
Supplement: Supplementary file 8 — Figure EV Source data [file 44319_2024_102_MOESM8_ESM.zip › EV source data /Figure EV5 Upload Data/Figure EV5D.xlsx]

## Sheet: Sheet1
QRasV12ScribRNAi;MHCGAL4 x w1118 0g/kg Nicotinamide 7 AEL	QRasV12ScribRNAi;MHCGAL4 x w1118 1g/kg Nicotinamide 7 AEL
0.237685	1.26472
0.243554	0.108572
0.592745	0.933133
1.31167	1.03877
1.63152	0.953674
0.340388	0.032278
4.71262	0.044016
1.49653	0.789348
1.27939	0.290504
0.801086	0.032278
2.63214	0.052819
0.516451	0.484173
0.161391	0.768808
0.205407	0.223013
0.272897	0.052819
0.557532	0.742398
1.84866	0.049884
1.9631	0.871511
0.184866	0.698383
4.26072	0.032278
4.61285	0.619154
4.87988	0.534057
0.798151	0.041081
2.08341	0.102703
4.85933	0.49591
1.36155	0.137916
1.94256	0.032278
2.66442	1.07105
0.155522	0.038147
0.754136	0.067491
1.60511	1.17669
4.39277	0.032278
0.97128	0.049884
0.61622	0.12031
0.774676	0.035213
4.22257	0.052819
0.466566	0.079228
0.457763	0.04695
1.35862	0.108572
1.99538	0.340388
3.56234	0.155522
2.82287	0.04695
0.648498	0.035213
1.29993	0.032278
2.90504	0.07336
0.363863	0.178997
0.208341	0.771742
3.38921	0.557532
0.208341	0.038147
0.610351	0.032278
0.393207	0.035213
1.48186	0.126178
0.199538	0.04695
0.366798	0.889117
0.718923	0.551664
0.900855	0.041081
0.454829	0.375601
3.3628	0.049884
0.21421	0.049884
1.44958	0.035213
0.178997	0.117375
2.66148	0.58981
0.267029	0.044016
2.87276	0.038147
3.05762	0.035213
0.340388	0.041081
0.152588	0.633826
0.269963	1.05638
0.583942	0.032278
0.352126	0.202472
0.821627	0.337454
0.613286	0.513517
0.944871	0.032278
1.94256	1.05344
0.193669	0.912592
0.378535	1.02116
0.648498	0.032278
0.818692	0.117375
1.61978	1.09159
0.170194	0.038147
2.01005	0.055753
0.316913	0.052819
0.457763	0.883249
0.302241	0.132047
0.399076	0.049884
0.991821	0.293438
1.62858	0.680776
0.305176	0.049884
0.161391	0.096835
0.363863	0.58981
3.22195	0.04695
3.87925	0.035213
0.378535	0.636761
0.962477	1.41437
0.255291	0.161391
0.275832	0.818692
0.472435	0.134982
0.393207	0.26116
0.381469	0.085097
2.84048	0.035213
1.58163	0.360929
0.161391	0.152588
0.845102	0.035213
0.23475	0.035213
0.152588	0.316913
2.94025	0.352126
1.20897	0.064556
1.1268	0.041081
0.572204	0.42842
0.178997	0.715989
0.23475	0.038147
3.0723	0.052819
0.205407	0.082163
0.545795	0.484173
1.48186	0.032278
0.381469	0.096835
0.152588	0.038147
0.792283	0.052819
0.431354	0.12031
0.30811	0.360929
0.630892	0.255291
0.331585	0.592745
1.17962	0.856839
4.96497	0.83043
3.35693	0.044016
1.36449	0.211275
1.05931	0.035213
3.01067	0.369732
0.149653	0.164325
0.651432	0.035213
1.18549	0.035213
3.30998	0.067491
0.240619	0.14085
5.15864	0.149653
5.20266	0.208341
0.152588	0.070425
0.595679	0.055753
0.707186	0.052819
3.06936	0.076294
0.1878	0.384404
2.24774	0.032278
0.581007	0.044016
0.443091	0.085097
4.32234	0.293438
4.68034	0.134982
1.47599	0.099769
1.56989	0.352126
1.19429	0.143785
2.69376	0.035213
0.997689	0.032278
1.37916	0.049884
1.34395	0.944871
3.79415	0.777611
1.22657	0.070425
0.237685	0.058688
2.83168	0.049884
0.284635	0.513517
2.10689	0.052819
0.322782	0.035213
0.328651	0.038147
0.425485	0.149653
0.443091	0.102703
1.27645	1.14147
2.17731	0.032278
0.319847	0.032278
0.305176	0.21421
0.26116	0.035213
5.9656	0.478304
0.23475	0.296372
0.217144	0.096835
0.510582	0.061622
3.81469	0.117375
1.0153	0.058688
0.478304	0.228882
0.548729	0.487107
0.252357	0.032278
4.59817	0.076294
1.7753	0.220079
2.18611	0.038147
0.30811	1.21483
5.91571	0.085097
1.89854	0.730661
1.38209	0.04695
1.5875	0.035213
0.30811	0.055753
4.92683	0.369732
0.451895	0.099769
1.70781	0.076294
0.730661	0.085097
3.89686	0.049884
0.657301	0.049884
0.240619	0.090966
3.35987	0.196603
0.75707	0.35506
0.258225	0.038147
0.202472	0.742398
0.677842	0.032278
0.35506	0.12031
0.469501	0.305176
4.15215	0.956608
0.193669	0.052819
0.745333	0.04695
4.85346	0.044016
0.243554	0.176063
0.557532	0.055753
1.98951	0.052819
0.23475	0.305176
1.47599	0.111506
2.67029	0.58981
3.23662	0.396141
0.211275	1.19136
0.21421	0.038147
2.35337	0.695448
0.322782	0.184866
0.551664	0.07336
1.34981	1.23244
0.249422	0.181932
1.46132	1.13267
0.252357	0.560467
0.762939	0.16726
3.41268	1.22951
0.375601	0.058688
0.35506	0.032278
0.181932	0.78348
0.848036	0.252357
0.437223	0.108572
0.936067	0.272897
0.35506	0.052819
3.41562	0.170194
0.161391	0.064556
0.610351	0.055753
0.44896	0.032278
0.152588	1.04171
0.23475	0.827495
0.30811	0.30811
1.67847	0.575139
2.01005	0.076294
0.440157	0.786414
0.161391	0.199538
1.38503	0.041081
0.246488	0.132047
0.181932	0.041081
0.636761	0.137916
0.595679	0.052819
0.252357	0.190735
1.04464	0.701317
0.23475	0.146719
0.680776	0.099769
0.683711	0.92433
1.01823	0.134982
0.217144	0.038147
0.311044	0.443091
0.161391	0.052819
0.149653	0.953674
0.1878	0.132047
3.47137	0.058688
1.27939	0.052819
4.14041	0.293438
0.795217	0.067491
0.225947	1.28232
0.264094	1.25298
0.237685	0.041081
0.211275	0.390273
1.11506	0.492976
1.86627	0.217144
0.193669	0.099769
0.178997	0.105638
0.220079	0.038147
0.404945	0.105638
1.09746	0.096835
3.5594	0.956608
0.302241	0.786414
0.190735	0.038147
0.812823	0.049884
0.607417	0.044016
0.666104	0.671973
1.84573	0.519385
0.228882	0.61622
1.70781	0.223013
0.58981	0.085097
0.243554	0.21421
0.240619	0.058688
0.161391	0.639695
1.67553	0.038147
1.06811	0.038147
1.37622	0.545795
0.404945	0.079228
1.57283	0.578073
0.076294	0.243554
0.52232	1.13267
1.43198	0.035213
0.134982	0.0939
1.9719	0.158457
0.287569	0.264094
0.129113	0.038147
1.55229	0.173128
0.217144	0.78348
0.47537	0.208341
2.09808	0.079228
0.16726	0.196603
0.959542	0.478304
0.413748	0.055753
0.090966	0.049884
0.434288	0.099769
0.225947	0.035213
1.78117	0.058688
0.164325	0.648498
1.59337	0.0939
0.281701	0.170194
0.639695	0.052819
2.05407	0.143785
0.064556	0.343323
0.16726	0.912592
1.29113	0.360929
1.13854	0.176063
0.114441	0.290504
1.99831	0.085097
0.463632	0.595679
0.848036	0.446026
0.14085	0.035213
3.15739	0.384404
2.08634	0.26116
0.264094	0.07336
1.07105	1.19429
0.575139	1.00062
1.20897	0.082163
0.117375	0.625023
1.118	0.055753
1.98071	0.079228
0.352126	0.070425
0.088031	0.267029
0.660236	0.328651
1.52588	0.302241
0.173128	0.038147
0.0939	0.49591
0.316913	0.164325
0.067491	0.469501
0.079228	0.090966
0.23475	0.228882
1.5787	0.044016
1.96603	0.035213
1.24124	0.176063
0.228882	0.035213
0.809889	0.0939
0.132047	0.132047
0.23475	0.443091
0.105638	0.560467
0.983017	0.032278
0.721858	0.1878
0.560467	0.225947
0.064556	0.088031
0.47537	0.038147
0.812823	0.108572
0.451895	0.451895
0.302241	0.874445
0.319847	0.044016
1.42024	0.231816
2.29762	0.088031
0.067491	0.07336
1.20603	0.049884
0.284635	0.264094
0.507648	0.076294
0.296372	0.044016
0.375601	0.111506
0.199538	0.052819
1.94843	0.038147
0.170194	0.041081
0.099769	0.246488
0.284635	0.052819
1.93962	0.143785
0.657301	0.035213
0.255291	0.044016
0.560467	0.041081
0.378535	0.049884
0.099769	0.07336
0.525254	0.058688
1.7753	1.17375
0.334519	0.378535
0.184866	0.170194
0.531123	0.760005
0.786414	0.158457
0.23475	0.058688
0.152588	0.076294
0.070425	0.12031
2.05407	1.04171
0.492976	0.082163
0.064556	0.04695
0.443091	0.032278
0.096835	0.613286
0.202472	0.181932
0.111506	0.152588
0.061622	0.296372
1.36742	0.076294
1.64912	0.035213
1.71074	0.035213
1.49653	0.545795
0.061622	0.625023
0.07336	0.311044
0.21421	0.032278
1.29113	0.340388
0.328651	0.035213
2.07754	0.836298
0.492976	0.038147
0.613286	0.058688
0.278766	0.052819
0.721858	0.032278
0.92433	0.035213
1.1356	0.049884
0.117375	0.044016
0.105638	0.035213
1.22657	0.041081
0.067491	0.041081
0.264094	0.880314
0.217144	0.674908
0.067491	0.035213
2.08048	0.134982
0.695448	0.102703
0.146719	0.038147
0.231816	0.208341
0.088031	0.032278
0.892052	0.038147
0.49591	0.049884
0.419616	0.032278
1.05931	0.035213
1.92495	0.032278
0.545795	0.032278
0.252357	0.055753
0.551664	0.149653
0.548729	0.032278
0.457763	0.070425
1.74009	0.032278
0.123244	0.845102
1.00943	0.346257
0.061622	0.076294
0.076294	0.751201
0.085097	0.038147
0.75707	0.038147
0.272897	1.19723
0.258225	0.032278
0.082163	0.032278
0.178997	0.049884
1.70194	0.090966
0.988886	0.325716
0.173128	0.237685
0.827495	0.044016
0.237685	0.055753
0.076294	0.035213
1.35568	0.1878
0.255291	0.733595
0.231816	0.267029
2.21252	0.044016
0.75707	0.143785
0.956608	0.044016
1.06518	0.108572
0.267029	0.038147
1.07398	0.193669
0.223013	0.853905
0.404945	0.146719
0.255291	0.049884
0.158457	0.041081
0.07336	0.067491
0.724792	0.049884
1.17669	0.099769
0.352126	0.052819
1.16495	0.152588
1.0329	0.049884
1.19429	0.067491
0.387338	0.038147
0.513517	0.983017
1.06811	0.848036
0.586876	0.052819
0.161391	0.865642
0.132047	0.052819
0.249422	0.032278
0.064556	0.032278
0.152588	0.14085
0.296372	0.055753
0.117375	0.061622
0.601548	0.032278
0.117375	0.035213
0.991821	0.164325
1.65499	0.903789
1.40263	0.085097
0.272897	0.038147
0.0939	0.035213
0.278766	0.032278
0.079228	0.038147
0.079228	0.049884
0.152588	0.774676
0.240619	0.044016
0.243554	0.528188
1.12387	0.525254
0.633826	0.451895
1.47012	0.305176
0.178997	0.070425
0.422551	0.155522
0.176063	0.316913
0.504713	0.137916
0.070425	0.87738
0.625023	0.052819
0.088031	0.032278
0.275832	0.032278
0.357994	0.868577
0.369732	0.049884
0.680776	0.032278
3.48604	0.258225
0.692514	1.20897
0.193669	0.848036
0.54286	0.049884
2.08928	0.088031
2.10982	1.08279
0.102703	0.184866
0.102703	0.671973
0.217144	0.58981
0.1878	0.064556
0.070425	0.176063
0.105638	0.510582
0.205407	0.038147
0.30811	0.196603
0.419616	0.064556
2.04526	0.431354
0.237685	0.16726
0.26116	0.654367
0.082163	0.064556
0.082163	0.041081
0.407879	0.038147
0.228882	0.199538
0.44896	0.258225
1.2119	0.845102
0.158457	0.055753
0.302241	0.231816
1.76356	0.035213
0.463632	0.041081
1.08572	0.378535
2.15383	0.117375
0.105638	0.04695
2.69376	0.04695
0.375601	0.272897
2.76712	0.04695
0.513517	0.07336
0.088031	0.038147
0.331585	0.164325
0.61622	0.278766
0.085097	0.041081
0.701317	0.196603
0.824561	0.099769
0.381469	0.049884
0.422551	0.052819
0.199538	0.199538
0.146719	0.193669
0.513517	0.032278
0.372666	0.108572
1.84279	0.035213
0.090966	0.161391
0.399076	0.563401
0.170194	0.202472
0.129113	0.66317
0.516451	0.067491
0.545795	0.049884
0.228882	0.052819
0.457763	0.636761
0.114441	0.044016
1.12387	0.064556
0.102703	0.038147
0.193669	0.525254
1.83105	0.149653
0.134982	0.387338
0.090966	0.035213
0.669039	0.137916
0.105638	0.539926
0.809889	0.035213
0.892052	1.11213
0.076294	0.751201
0.240619	0.856839
0.443091	0.096835
0.381469	1.17962
0.727726	0.114441
2.9784	0.240619
0.393207	0.671973
0.152588	0.487107
0.516451	0.134982
0.305176	0.316913
0.255291	3.22488
0.950739	0.472435
0.792283	0.1878
1.75182	0.243554
0.742398	2.03353
0.484173	0.334519
0.504713	0.152588
0.698383	0.225947
0.918461	0.49591
0.305176	3.75894
0.71012	1.58457
0.909658	0.184866
0.287569	0.202472
3.6445	2.43554
0.613286	0.352126
0.977149	0.290504
2.28001	0.956608
0.240619	3.77361
0.862708	0.510582
0.534057	0.158457
2.59986	0.736529
0.636761	0.269963
0.26116	0.228882
1.39383	0.178997
0.352126	0.413748
0.322782	0.30811
1.44372	0.636761
2.28588	1.80464
0.152588	0.742398
0.61622	3.73253
0.331585	0.272897
0.645564	1.60217
0.322782	0.554598
0.360929	1.59043
0.258225	2.36804
0.742398	0.328651
1.24418	0.363863
0.258225	0.208341
0.918461	0.202472
0.416682	0.466566
1.2119	0.440157
1.12093	0.269963
2.52063	1.38796
0.437223	0.437223
0.789348	0.654367
1.5963	4.41918
1.3997	0.155522
0.572204	0.469501
0.249422	0.378535
0.231816	0.457763
0.352126	0.181932
0.510582	3.32759
0.378535	0.155522
1.34395	0.390273
0.660236	0.211275
0.278766	0.155522
0.208341	1.85159
1.40263	0.161391
0.434288	1.28232
0.695448	0.545795
0.698383	0.369732
0.440157	0.246488
0.413748	0.161391
1.45252	1.02703
4.472	1.89561
3.7472	0.331585
1.66966	0.246488
2.057	0.507648
0.170194	0.47537
1.70194	0.302241
1.84866	0.360929
0.243554	0.305176
0.290504	0.454829
0.21421	0.284635
0.152588	0.184866
0.560467	0.49591
0.42842	0.23475
0.228882	2.69963
1.02997	0.299307
1.63152	0.680776
0.357994	0.56927
0.539926	0.410813
0.677842	0.278766
0.648498	0.536992
0.284635	0.155522
1.16495	2.56465
0.202472	0.575139
0.299307	0.184866
0.859773	0.343323
0.671973	1.23244
0.765873	1.27059
0.225947	0.231816
0.396141	1.17962
1.24124	0.316913
0.399076	0.176063
1.07692	0.742398
1.11506	0.202472
2.77886	1.67847
0.249422	0.178997
1.35862	0.170194
0.231816	3.28651
0.56927	0.396141
0.404945	0.278766
0.545795	0.202472
0.425485	2.47662
0.16726	0.827495
0.454829	1.25005
0.387338	1.27352
0.839233	0.184866
0.290504	0.193669
0.718923	4.5747
0.149653	0.431354
0.410813	1.06518
0.363863	1.66966
0.1878	0.255291
0.258225	1.78997
0.692514	1.94843
0.40201	0.287569
0.566335	0.457763
0.399076	3.03708
1.0241	0.909658
0.176063	0.516451
0.313979	0.158457
0.839233	2.73191
0.30811	0.704251
0.648498	0.463632
0.939002	0.466566
0.293438	1.04171
0.519385	0.155522
1.52881	0.56927
0.35506	0.481238
0.715989	0.490042
0.240619	0.205407
2.58225	0.578073
0.481238	0.622089
0.583942	0.446026
0.801086	0.30811
0.217144	0.446026
0.765873	2.40326
0.466566	0.258225
0.583942	3.42149
0.1878	0.798151
0.319847	0.578073
0.754136	4.4808
1.1356	1.44665
0.349191	0.968346
1.64912	1.31754
0.42842	0.393207
0.824561	0.431354
1.46719	0.152588
0.340388	2.57345
0.217144	1.2119
1.15908	0.557532
0.607417	1.10333
0.786414	0.155522
2.23893	1.23831
1.64912	0.208341
0.158457	0.730661
0.375601	4.33115
0.208341	0.158457
3.37454	0.372666
1.09452	0.566335
0.23475	0.158457
0.278766	0.181932
0.487107	0.821627
0.208341	0.178997
0.366798	0.275832
0.390273	0.178997
1.20016	0.181932
2.35631	2.20665
0.484173	0.560467
0.149653	2.87863
0.176063	0.985952
1.49066	0.228882
0.322782	0.158457
0.190735	0.507648
0.158457	0.657301
0.545795	1.20897
0.223013	4.92389
2.43554	0.199538
0.202472	0.440157
0.205407	0.47537
0.176063	0.272897
0.272897	3.97315
0.155522	0.393207
3.4479	0.23475
0.272897	2.91091
0.636761	3.57701
0.302241	2.97546
0.974214	0.865642
0.340388	1.00356
0.30811	2.31229
0.927264	0.193669
0.660236	0.176063
0.977149	0.440157
0.155522	0.563401
4.55122	0.211275
0.454829	2.13329
0.413748	0.956608
2.13329	2.13329
0.434288	0.178997
0.287569	0.35506
0.466566	0.927264
0.170194	2.08928
0.630892	0.30811
0.551664	3.80883
0.199538	2.05993
1.97777	0.848036
0.278766	0.413748
0.211275	0.627957
0.202472	0.155522
1.71074	3.18674
0.451895	1.76063
0.30811	0.751201
0.196603	1.61684
0.199538	4.60698
2.83168	1.24418
2.61453	0.54286
0.319847	0.727726
0.642629	0.35506
0.252357	0.446026
0.346257	0.1878
0.651432	2.27414
0.255291	3.30118
0.613286	0.311044
1.59924	2.3299
0.196603	0.237685
3.76188	1.32341
0.463632	2.6292
0.1878	1.70487
1.00356	1.34101
0.416682	0.451895
0.416682	2.99894
0.768808	0.199538
2.30642	3.95848
0.487107	2.23306
0.205407	0.689579
0.97128	0.642629
0.451895	0.40201
0.346257	2.72604
0.152588	1.2031
0.316913	1.55816
0.372666	0.360929
0.249422	0.66317
0.249422	0.469501
0.328651	5.053
0.595679	3.13979
0.184866	1.05931
0.331585	0.231816
0.454829	0.733595
0.255291	0.208341
0.396141	3.05762
0.686645	1.2207
0.193669	0.886183
0.466566	4.33701
0.560467	0.23475
0.267029	1.21777
0.560467	0.26116
0.217144	3.99663
0.278766	0.795217
0.193669	0.211275
3.61516	0.727726
0.548729	2.91384
0.184866	0.281701
0.158457	0.269963
0.434288	4.44852
3.13098	0.657301
0.313979	0.451895
0.16726	0.334519
0.97128	0.346257
3.14566	0.284635
0.184866	2.2536
0.178997	1.3058
0.331585	0.161391
1.37036	3.02241
0.892052	0.437223
4.62752	2.20372
0.328651	2.36218
1.68727	1.3997
0.686645	0.299307
0.387338	0.848036
3.2601	0.152588
0.484173	0.437223
0.170194	1.60511
0.633826	0.721858
0.237685	0.1878
0.44896	0.484173
0.258225	0.296372
0.768808	0.208341
0.319847	0.181932
0.161391	0.041081
0.290504	0.487107
0.363863	0.052819
0.311044	1.61098
0.322782	0.088031
0.607417	0.220079
0.319847	0.055753
0.296372	0.085097
0.223013	0.889117
0.762939	0.058688
0.768808	0.041081
2.04233	0.249422
1.12093	0.134982
1.09746	0.484173
0.264094	0.044016
1.44665	1.05344
0.296372	0.988886
1.2031	0.067491
0.366798	0.49591
0.49591	0.554598
0.83043	0.155522
0.181932	0.399076
0.487107	0.032278
0.446026	0.096835
0.246488	0.035213
0.246488	0.032278
0.42842	0.331585
0.490042	0.947805
0.178997	1.07985
0.566335	1.18256
0.410813	0.217144
2.1421	1.0329
0.202472	0.032278
0.463632	1.02116
0.149653	0.049884
0.199538	0.076294
0.457763	1.66086
0.806955	0.041081
0.243554	0.099769
0.795217	0.055753
0.369732	0.052819
0.264094	0.255291
0.730661	0.134982
0.181932	0.190735
0.217144	0.1878
0.481238	0.372666
0.196603	0.765873
0.619154	0.044016
0.258225	0.463632
0.490042	0.129113
0.906724	0.299307
0.322782	0.035213
0.161391	0.132047
0.223013	0.598614
0.225947	0.798151
0.152588	0.607417
0.390273	0.217144
0.311044	0.158457
0.337454	0.12031
0.410813	0.311044
0.645564	0.102703
0.404945	0.21421
0.316913	0.404945
0.498845	0.082163
0.178997	0.032278
0.269963	0.064556
0.299307	0.064556
0.625023	0.038147
1.27059	1.0329
0.176063	0.132047
1.6726	0.416682
0.707186	0.049884
0.572204	0.246488
1.00649	0.044016
0.721858	0.108572
0.155522	0.055753
0.619154	1.15615
0.252357	0.481238
0.228882	0.284635
0.443091	0.610351
0.54286	0.04695
0.290504	0.04695
0.44896	1.00649
0.513517	0.155522
0.249422	0.944871
0.346257	0.076294
0.211275	0.055753
0.152588	1.00062
1.66966	0.440157
1.46132	0.058688
1.15028	0.61622
0.630892	0.111506
1.1356	0.052819
0.173128	0.170194
0.246488	0.252357
0.352126	0.223013
0.208341	0.578073
0.287569	0.044016
0.223013	0.161391
0.164325	1.28526
0.607417	0.407879
1.08572	0.311044
1.38209	0.152588
0.152588	0.302241
1.22364	0.184866
1.20016	0.23475
0.539926	0.055753
0.316913	0.284635
0.507648	0.387338
0.35506	0.085097
0.912592	0.466566
0.225947	0.437223
0.258225	0.044016
0.40201	0.357994
0.178997	1.17082
0.293438	1.15321
0.228882	0.0939
0.296372	1.62858
0.293438	0.859773
0.853905	1.70487
0.220079	1.00649
0.246488	0.161391
0.381469	0.393207
0.446026	0.035213
0.894986	0.123244
0.639695	0.205407
0.337454	0.40201
1.47893	0.090966
0.469501	0.111506
0.516451	1.19723
0.883249	1.50534
0.281701	0.698383
0.269963	1.45839
0.396141	1.3909
0.158457	1.07692
0.739464	0.968346
0.795217	0.78348
0.272897	0.328651
2.58519	0.064556
1.41144	0.842167
0.563401	1.01823
0.381469	0.0939
0.419616	0.193669
1.08572	1.41437
0.674908	0.431354
0.434288	1.57283
0.836298	0.536992
0.892052	1.34981
0.572204	0.090966
0.78348	0.258225
0.343323	0.237685
0.246488	0.228882
2.56465	0.038147
0.498845	0.196603
1.04171	0.202472
0.337454	1.17082
0.164325	0.349191
0.440157	0.038147
0.422551	0.079228
0.443091	0.146719
0.357994	0.469501
0.325716	0.331585
0.457763	1.11213
0.158457	0.035213
0.325716	1.02703
1.01236	0.80402
0.510582	0.041081
0.360929	0.052819
0.689579	0.466566
0.575139	0.099769
2.05407	0.038147
2.31523	0.064556
0.346257	0.827495
0.343323	0.173128
0.440157	0.067491
0.639695	0.689579
0.619154	0.293438
0.16726	0.035213
0.149653	0.410813
0.176063	0.176063
1.37329	0.513517
0.504713	0.89792
0.422551	1.3058
0.334519	1.1268
0.431354	0.281701
0.269963	0.044016
0.290504	1.75182
0.498845	0.513517
0.1878	1.37036
0.451895	0.076294
0.583942	1.65206
0.272897	1.61978
1.54642	0.108572
0.319847	0.132047
0.484173	0.205407
0.255291	1.30286
0.490042	0.137916
0.874445	0.534057
0.275832	1.36449
0.399076	0.04695
0.264094	0.252357
0.657301	0.595679
0.792283	0.941936
0.736529	0.199538
1.22657	1.34101
0.941936	0.874445
0.158457	0.035213
0.190735	0.152588
0.258225	0.058688
0.534057	0.102703
0.583942	0.052819
0.352126	0.302241
0.193669	0.049884
0.278766	0.076294
0.44896	0.754136
0.698383	0.096835
0.610351	0.041081
0.985952	1.1268
0.170194	0.099769
0.490042	0.956608
0.196603	0.085097
0.202472	0.035213
0.592745	0.132047
0.630892	0.161391
1.00062	0.126178
0.627957	0.035213
1.0153	0.04695
0.54286	0.525254
0.366798	0.413748
0.190735	1.22657
0.434288	0.132047
0.566335	0.158457
3.33933	0.032278
0.695448	0.997689
1.66379	0.099769
0.202472	1.06518
1.1268	1.52294
0.821627	0.962477
0.536992	1.0241
0.490042	0.906724
0.666104	1.43785
0.883249	0.052819
0.595679	0.032278
0.161391	0.123244
0.446026	0.085097
0.23475	0.038147
0.839233	0.058688
0.454829	0.789348
0.58981	0.041081
1.08279	0.311044
1.51414	0.16726
0.774676	0.748267
0.862708	0.04695
0.581007	0.598614
0.422551	0.889117
0.636761	0.038147
0.528188	0.105638
0.900855	1.23537
0.733595	0.032278
0.23475	0.176063
0.190735	0.170194
0.595679	0.264094
0.343323	0.340388
1.52588	0.035213
0.225947	0.56927
0.1878	0.096835
1.21777	0.35506
0.202472	0.126178
1.71074	0.217144
0.89792	0.296372
0.431354	0.839233
0.492976	1.51121
0.413748	0.223013
0.202472	0.536992
0.35506	0.07336
0.639695	0.035213
0.478304	0.396141
0.551664	0.686645
0.23475	1.48773
0.806955	0.61622
0.42842	0.044016
0.202472	0.26116
0.281701	0.258225
0.173128	0.316913
1.14441	0.181932
0.176063	0.146719
0.070425	0.208341
0.099769	0.04695
1.64032	0.105638
0.108572	0.0939
0.061622	0.058688
1.41144	0.052819
2.01005	0.055753
1.1356	0.504713
1.52881	0.052819
0.334519	1.02997
0.334519	0.096835
0.352126	0.319847
0.745333	0.041081
0.35506	0.642629
0.14085	0.792283
0.701317	0.80402
0.102703	0.044016
1.97777	0.032278
1.80464	0.055753
0.173128	0.058688
2.10102	0.032278
1.47012	0.123244
0.082163	0.152588
0.105638	0.082163
0.061622	1.44372
0.859773	0.592745
0.965411	1.13854
0.117375	0.384404
1.20016	0.04695
0.199538	0.117375
1.02703	0.319847
1.42611	0.085097
0.305176	0.170194
0.102703	0.223013
0.079228	0.049884
0.228882	0.23475
0.437223	0.064556
2.36804	0.061622
0.431354	0.381469
0.079228	0.501779
0.316913	0.97128
0.108572	0.231816
0.225947	0.035213
0.184866	0.038147
0.416682	1.06518
0.572204	0.035213
0.067491	0.108572
1.38209	0.173128
0.677842	0.129113
0.099769	0.070425
1.15028	0.041081
0.082163	0.117375
1.08865	0.035213
0.349191	0.102703
0.539926	0.067491
0.660236	0.049884
0.085097	0.058688
1.60511	0.061622
0.642629	1.0329
1.90441	0.871511
0.176063	0.041081
0.146719	0.272897
0.613286	0.044016
0.322782	0.096835
0.387338	0.416682
0.666104	0.501779
1.55522	1.54055
0.152588	0.038147
0.102703	0.178997
1.52001	1.297
1.12387	0.249422
0.560467	1.00356
0.205407	0.205407
0.132047	0.058688
0.079228	0.181932
1.04757	0.041081
0.586876	0.443091
1.84866	0.126178
0.090966	0.199538
0.064556	0.055753
2.19198	0.548729
0.099769	0.23475
0.102703	0.134982
2.17438	0.044016
0.269963	0.079228
1.25885	0.390273
1.1092	0.099769
0.61622	1.37036
0.305176	0.032278
0.158457	0.255291
0.305176	0.04695
0.155522	0.064556
0.102703	0.041081
0.927264	0.058688
1.65499	0.146719
0.132047	0.088031
0.264094	0.055753
0.076294	0.04695
0.076294	0.041081
0.108572	0.090966
1.96603	0.102703
0.07336	0.237685
0.061622	0.375601
1.58457	0.035213
0.71012	0.044016
0.434288	0.055753
1.64912	0.038147
0.363863	0.0939
0.557532	0.058688
0.099769	0.038147
0.07336	0.269963
0.933133	0.032278
1.04171	0.181932
0.21421	0.487107
1.71955	0.038147
1.07692	0.088031
0.845102	0.032278
0.278766	0.032278
1.32341	0.088031
0.357994	1.13267
0.196603	1.17375
0.701317	0.322782
1.56402	0.30811
1.3146	0.199538
0.067491	0.176063
1.37036	0.076294
0.30811	1.87507
1.26178	0.184866
0.134982	0.049884
1.3909	0.372666
0.774676	0.04695
0.551664	0.096835
0.868577	0.070425
1.52001	0.269963
0.23475	0.061622
0.228882	0.049884
1.26178	0.085097
0.557532	0.237685
0.856839	0.041081
1.4085	0.04695
0.78348	1.32634
0.727726	0.055753
1.9543	0.208341
1.81932	0.164325
1.64619	0.032278
0.375601	0.058688
0.686645	0.375601
0.158457	0.944871
1.54348	0.044016
0.965411	0.178997
0.237685	0.460698
0.319847	0.032278
1.64325	0.04695
1.06225	0.111506
0.111506	0.80402
1.63445	0.032278
0.97128	0.032278
0.871511	0.044016
1.18256	0.199538
0.155522	0.490042
1.84279	0.181932
0.090966	0.176063
0.126178	0.07336
0.111506	0.158457
0.082163	0.035213
0.311044	0.504713
0.088031	1.41731
1.88094	0.302241
0.079228	1.25591
0.076294	0.199538
0.202472	1.32341
0.660236	2.11569
1.57576	1.24124
0.085097	0.143785
1.02116	0.278766
0.715989	0.181932
0.760005	1.12974
0.490042	0.032278
1.25591	0.108572
0.225947	0.035213
0.079228	0.058688
1.38503	0.451895
0.220079	0.096835
0.698383	0.032278
0.677842	0.088031
0.088031	1.45545
1.61684	1.17669
1.14734	1.81051
0.545795	0.134982
0.161391	1.09159
0.311044	0.064556
0.105638	0.044016
0.519385	1.3146
0.134982	0.085097
1.53761	0.032278
1.24124	0.886183
1.43491	0.105638
0.152588	0.044016
1.09159	0.208341
0.126178	0.968346
1.12387	0.032278
0.463632	1.74596
0.16726	1.20603
0.619154	0.724792
0.404945	0.032278
0.786414	0.061622
0.190735	0.038147
0.284635	0.211275
0.117375	0.038147
0.067491	0.619154
2.23306	1.52294
0.082163	1.44372
0.322782	0.079228
0.0939	0.064556
0.531123	0.052819
0.933133	0.654367
0.61622	0.205407
0.619154	1.3909
0.111506	0.058688
1.14734	0.032278
0.079228	0.751201
1.03584	0.422551
0.311044	0.096835
0.311044	1.09452
1.05051	0.061622
1.88974	0.240619
1.09452	0.044016
0.240619	0.909658
0.132047	0.096835
0.334519	0.096835
0.557532	0.264094
0.507648	0.129113
0.23475	0.079228
2.01885	1.28526
1.26472	0.035213
0.413748	0.04695
1.31167	0.190735
1.19723	1.64619
0.328651	0.396141
0.217144	1.12974
1.10626	1.03877
0.134982	0.038147
0.208341	0.105638
0.105638	0.366798
0.419616	0.032278
0.492976	0.079228
0.789348	0.240619
0.102703	0.554598
0.516451	0.14085
0.14085	0.035213
0.357994	0.061622
0.410813	0.052819
0.337454	0.035213
0.143785	0.07336
0.12031	0.038147
0.099769	0.255291
1.66379	0.041081
0.108572	1.37622
0.246488	0.041081
0.258225	0.190735
0.748267	0.044016
1.6814	0.064556
0.132047	0.193669
0.21421	0.575139
0.592745	0.038147
0.217144	1.03877
0.129113	0.199538
0.190735	0.058688
0.114441	0.055753
0.129113	0.111506
1.13267	0.249422
0.196603	0.0939
0.302241	0.102703
0.613286	0.04695
0.363863	1.83986
1.53175	1.09159
0.108572	0.228882
0.357994	0.161391
0.771742	0.04695
0.563401	1.2031
0.319847	0.102703
0.754136	0.041081
0.061622	1.45545
0.170194	0.090966
0.334519	0.114441
0.748267	1.2119
0.557532	0.390273
0.331585	1.84279
0.158457	0.038147
	0.223013
	0.090966
	0.137916
	0.067491
	0.129113
	0.886183
	1.13854
