# Supplementary material for: Mitochondrial fusion and altered beta-oxidation drive muscle wasting in a Drosophila cachexia model
Source: EMBO Rep. 2024 Mar 1;25(4):15. doi: 10.1038/s44319-024-00102-z (PMC11014992; doi:10.1038/s44319-024-00102-z)
Supplement: Supplementary file 8 — Figure EV Source data [file 44319_2024_102_MOESM8_ESM.zip › EV source data /Figure EV5 Upload Data/Figure EV5E.xlsx]

## Sheet: Sheet1
QRasV12ScribRNAi;MHCGAL4 x w1118 0g/kg Nicotinamide 7 AEL	QRasV12ScribRNAi;MHCGAL4 x w1118 1g/kg Nicotinamide 7 AEL
0.987344	1.26733
0.819016	1.17972
1.19364	0.868371
