# Supplementary material for: Mitochondrial fusion and altered beta-oxidation drive muscle wasting in a Drosophila cachexia model
Source: EMBO Rep. 2024 Mar 1;25(4):15. doi: 10.1038/s44319-024-00102-z (PMC11014992; doi:10.1038/s44319-024-00102-z)
Supplement: Supplementary file 8 — Figure EV Source data [file 44319_2024_102_MOESM8_ESM.zip › EV source data /Figure EV5 Upload Data/Figure EV5F.xlsx]

## Sheet: Sheet1
QRasV12ScribRNAi;MHCGAL4 x w1118 0g/kg Nicotinamide 6 AEL	QRasV12ScribRNAi;MHCGAL4 x w1118 1g/kg Nicotinamide 6 AEL
0.697068	0.507279
0.654881	0.915668
1.64805	0.744714
1.13453	0.472983
0.719658	1.22291
1.33561	0.78759
0.944733	1.20563
0.75918	1.02491
1.24082	0.972177
	0.70908
